# Supplementary material for: Population connectivity of the hydrothermal-vent limpet Shinkailepas tollmanni in the Southwest Pacific (Gastropoda: Neritimorpha: Phenacolepadidae)
Source: PLoS One. 2020 Sep 29;15(9):e0239784. doi: 10.1371/journal.pone.0239784 (PMC7523946; doi:10.1371/journal.pone.0239784)
Supplement: S1 Data — (XLSX) [file pone.0239784.s003.xlsx]

## Sheet: Specimens
Sample no.	Basin	Site	Shell length (mm)	Shell width (mm)	Shell height (mm)	Anterior margin to apex (mm)	Anterior extension of outer shell layer (mm)	Voucher ID	DNA extract ID
1	Manus	South Su	11.8764	10.0552	4.2	6.92053	1.2	SMNH-99600	-
2	Manus	South Su	11.7991	9.8234	4.1	6.65563	1.4	SMNH-99600	-
3	Manus	South Su	11.2804	9.54746	3.9	6.73289	1.3	SMNH-99600	-
4	Manus	South Su	11.2804	9.61369	4	6.43488	1.3	SMNH-99600	-
5	Manus	South Su	11.6556	9.86755	4.2	6.81015	1.24	SMNH-99600	-
6	Manus	South Su	10.0652	8.52486	3.8	5.81092	1.1	SMNH-99600	YK2630
7	Manus	South Su	10.4645	8.76121	3.6	6.23472	1.1	SMNH-99600	YK2818
8	Manus	South Su	10.4156	8.81826	3.9	6.23472	1.1	SMNH-99600	YK2819
9	Manus	South Su	10.6927	8.82641	3.6	6.47107	1.1	SMNH-99600	YK2820
10	Manus	South Su	10.7905	9.0383	3.7	6.22657	1.14	SMNH-99600	YK2822
11	Manus	South Su	10.8802	9.19315	3.5	6.35697	1.06	SMNH-99600	YK2823
12	Manus	Solwara 1	9.9511	8.72046	3.2	5.73757	1.2	SMNH-88557	YK2947
13	Manus	Solwara 1	10.7395	9.17219	3.9	6.35762	1.1	SMNH-88558	-
14	Manus	Solwara 1	10.8557	9.16055	3.4	6.38142	1.2	SMNH-88562	-
15	Manus	Solwara 1	10.383	8.85901	3.1	5.89242	1.4	SMNH-88562	-
16	Manus	Solwara 1	10.6683	8.81011	3.5	6.19397	1.2	SMNH-88562	-
17	Manus	Solwara 1	11.0513	9.30725	3.6	6.33252	1.1	SMNH-88562	-
18	Manus	Solwara 1	10.7661	9.20945	3.7	6.27547	1.06	SMNH-88562	-
19	Manus	Solwara 1	10.4156	8.61451	3.4	6.35697	1.3	SMNH-88562	-
20	Manus	Solwara 1	10.3178	8.58191	3.5	6.23472	1.1	SMNH-88562	-
21	North Fiji	Mussel Hill	11.0486	9.34879	3.8	6.49007	1.4	SMNH-78386	-
22	North Fiji	Mussel Hill	11.2693	9.63576	3.8	6.43488	1.2	SMNH-78386	-
23	North Fiji	Mussel Hill	11.1589	9.52539	3.8	6.78808	1.3	SMNH-78386	-
24	North Fiji	Mussel Hill	10.9382	9.23841	3.9	6.64459	1.1	SMNH-78386	-
25	North Fiji	Mussel Hill	10.8389	9.0287	3.9	6.01545	1.06	SMNH-78386	-
26	North Fiji	Mussel Hill	11.3135	9.32671	4.2	6.69978	1.1	SMNH-78386	-
27	North Fiji	Mussel Hill	10.3422	8.68653	3.9	6.11479	1.1	SMNH-78386	-
28	North Fiji	Mussel Hill	10.5629	8.74172	3.5	6.19205	1.1	SMNH-78386	-
29	North Fiji	Mussel Hill	11.2583	9.77925	4	6.766	1.2	SMNH-78386	-
30	North Fiji	Mussel Hill	10.0993	8.62031	3.6	6.39073	1.1	SMNH-78386	-
31	North Fiji	Mussel Hill	10.5188	8.90728	3.6	5.73951	1.04	SMNH-78386	-
32	North Fiji	Mussel Hill	10.3974	8.90728	3.7	6.0596	1.1	SMNH-78386	-
33	North Fiji	Mussel Hill	10.6071	9.21634	3.7	6.03753	1.1	SMNH-78386	-
34	North Fiji	Mussel Hill	10.2649	8.4106	3.7	6.22517	1	SMNH-78386	-
35	North Fiji	Mussel Hill	10.3532	8.74172	3.6	6.00442	1.2	SMNH-78386	-
36	North Fiji	Mussel Hill	10.6181	9.09492	3.6	5.84989	1.1	SMNH-78386	-
37	North Fiji	Mussel Hill	10.5519	8.6755	3.9	6.33554	1.1	SMNH-78386	-
38	North Fiji	Mussel Hill	9.98896	8.44371	3.3	5.80574	1.2	SMNH-78386	-
39	North Fiji	Mussel Hill	10.0221	8.68653	3.6	6.19205	1	SMNH-78386	-
40	North Fiji	Mussel Hill	10.2649	8.63135	3.6	6.1479	1.1	SMNH-78386	-
41	Lau	Tu’i Malila	9.9511	8.54116	3.5	5.90057	0.94	SMNH-78284	-
42	Lau	Tu’i Malila	11.5784	9.90066	4.3	6.9426	1.2	SMNH-78407	-
43	Lau	Tu’i Malila	11.9647	10.3201	4.5	7.40618	1.3	SMNH-78407	-
44	Lau	Tu’i Malila	11.3466	9.65784	4.2	6.46799	1.22	SMNH-78407	-
45	Lau	Tu’i Malila	10.6733	9.15011	3.8	6.01545	1.04	SMNH-78407	-
46	Lau	Tu’i Malila	11.3245	9.70199	4	7.04194	1.2	SMNH-78407	-
47	Lau	Tu’i Malila	11.4349	9.5585	3.8	7.05298	1	SMNH-78407	-
48	Lau	Tu’i Malila	11.1148	9.42605	3.8	7.11921	1	SMNH-78407	-
49	Lau	Tu’i Malila	11.2031	9.53642	4.3	6.64459	0.9	SMNH-78407	-
50	Lau	Tu’i Malila	10.7395	8.90728	3.7	6.29139	1.04	SMNH-78407	-
51	Lau	Tu’i Malila	10.7616	9.22737	4.1	6.65563	1.2	SMNH-78407	-
52	Lau	Tu’i Malila	10.1656	8.75276	3.9	6.46799	0.9	SMNH-78407	-
53	Lau	Tu’i Malila	11.2804	9.84547	4.1	6.72185	1.2	SMNH-78407	-
54	Lau	Tu’i Malila	10.8057	9.2053	3.8	6.20309	1.1	SMNH-78407	-
55	Lau	Tu’i Malila	10.6623	9.117	3.6	6.25828	1.04	SMNH-78407	-
56	Lau	Tu’i Malila	10.8802	8.65526	3.6	6.57702	1.04	SMNH-78407	-
57	Lau	Tu’i Malila	10.326	8.77751	3.4	6.07987	1.1	SMNH-78407	-
58	Lau	Tu’i Malila	10.3097	8.63081	3.1	6.16137	1	SMNH-78407	-
59	Lau	Tu’i Malila	10.3178	8.50041	3.3	6.62592	1.2	SMNH-78407	-
60	Lau	Tu’i Malila	10.1548	8.85901	3.4	6.41402	1	SMNH-78407	-
																								M29
																								M30
