# Supplementary material for: Population connectivity of the hydrothermal-vent limpet Shinkailepas tollmanni in the Southwest Pacific (Gastropoda: Neritimorpha: Phenacolepadidae)
Source: PLoS One. 2020 Sep 29;15(9):e0239784. doi: 10.1371/journal.pone.0239784 (PMC7523946; doi:10.1371/journal.pone.0239784)
Supplement: S1 File — (FAS) [file pone.0239784.s004.fas]

>YK79_Manus_Basin
AACTTTGTATCTTTTGTTTGCTGTATGGGCAGGTTTAGTTGGTACTGCTCTTAGTCTGTTAATTCGAGCGGAGCTTGGTCAACCAGGTGCTCTATTAGGGGACGATCAACTTTATAACGTGATTGTAACTGCTCATGGTATAATTATAATTTTCTTCTTAGTAATGCCTATGATGATGGGTGGGTTTGGTAACTGATTAGTTCCTTTAATGTTAGGTGCTCCTGACATGGCTTTCCCTCGATTAAATAACATAGGTTTCTGACTTCTTCCTCCAGCATTAACTCTACTTTTGGCTTCTTCAGCTGTAGAAAGTGGTTCTGGTACTGGGTGAACTGTTTATCCTCCATTAGCTGGAAATCTTGCTCATGCGGGGGGAGCTGTTGACTTAACAATTTTTTCTTTGCATTTAGCTGGGATTTCTTCAATTCTAAGCTCTGTAAATTTTATTACAACAGTAATTAACATGCGGTGACAAGGTATGCAGTTTGAGCGATTACCTTTGTTCGTGTGATCTGTAAAGATTACTGCAATTATGTTATTACTTTCTTTGCCTGTATTGGCCGGTGCAATTACTATGTTGTTAACTGATCGAAATTTTAATACATCTTTCTTCGATCCAGCAGGTGGGGGTGACCCGGTGTTGTATCAACATTTGTTTTGATTCTTTGGGCATCCAGAGGTTTACATTTTGATTATTCCTGGGTTTGGAATGATTTCTCATATTGTTAGTCATTATGCTTGTAAAAAAGAGACCTTTGGTACTTTAGGGATGGTATATGCTATGCTATCAATTGGTATTTTAGGATTTATTGTTTGAGCTCATCATATGTTTACAGTTGGAATGGACGTTGATACTCGAGCTTACTTTACTGCTGCAACTATGATTATTGCTGTACCTACTGGAATTAAAGTTTTCAGTTGATTAGCAACTATTTATGGTGCCCGGGTTAAGTATGAAACTCCTATGCTTTGAGCATTGGGATTTATTTTCTTATTCACTGTTGGTGGTTTAACAGGTATTGTATTGTCAAACTCATCTTTAGATATTATGCTACATGATACATATTATGTAGTTGCTCATTTCCATTATGTGTTGTCAATGGGTGCAATTTTTTCATTGTTTGGAGGGTTCACTTATTGATTCCCTTTAATGACTGGATTGACACTTCATGAGCGATGATCAAAAGCACACTTTTTCATCATGTTTATTGGTGTAAATTTGACTTTCTTCCCTCAACACTTCTTAGGATTAGCTGGATTACCTCGACGTTATTCA
>YK2943_Manus_Basin
AACTTTGTATCTTTTGTTTGCTGTATGGGCAGGTTTAGTTGGTACTGCTCTTAGTCTGTTAATTCGAGCGGAGCTTGGTCAACCAGGTGCTCTATTAGGGGACGATCAACTTTATAACGTGATTGTAACTGCTCATGGTATAATTATAATTTTCTTCTTAGTAATGCCTATGATGATGGGTGGGTTTGGTAACTGATTAGTTCCTTTAATGTTAGGTGCTCCTGACATGGCTTTCCCTCGATTAAATAACATAGGTTTCTGACTTCTTCCTCCAGCATTAACTCTACTTTTGGCTTCCTCAGCCGTAGAAAGTGGTTCTGGTACTGGGTGAACTGTTTATCCTCCATTAGCTGGAAATCTTGCTCATGCGGGGGGAGCTGTTGACTTAACAATTTTTTCTTTGCATTTAGCTGGGATTTCTTCAATTCTAAGCTCTGTAAATTTTATTACAACAGTAATTAACATGCGGTGACAAGGTATGCAGTTTGAGCGATTACCTTTGTTCGTATGATCTGTAAAGATTACTGCAATTATGTTATTACTTTCTTTGCCTGTATTGGCCGGTGCAATTACTATGTTGTTAACTGATCGAAATTTTAATACATCTTTCTTCGATCCAGCAGGTGGGGGTGACCCGGTGTTGTATCAACATTTGTTTTGATTCTTTGGGCATCCAGAGGTTTACATTTTGATTATTCCTGGGTTTGGAATGATTTCTCATATTGTTAGTCATTATGCTTGTAAAAAAGAGACCTTTGGTACTTTAGGGATGGTATATGCTATGCTATCAATTGGTATTTTAGGGTTTATTGTTTGAGCTCATCATATGTTTACAGTTGGAATGGACGTTGATACTCGAGCTTACTTTACTGCTGCAACTATGATTATTGCTGTACCTACTGGAATTAAAGTTTTCAGTTGATTAGCAACTATTTATGGTGCCCGGGTTAAATACGAAACTCCTATGCTTTGAGCATTGGGATTTATTTTCTTATTCACTGTTGGTGGTTTAACAGGTATTGTATTGTCAAACTCATCTTTAGATATTATGCTACATGATACATATTATGTAGTTGCTCATTTCCATTATGTGTTGTCAATGGGTGCAATTTTTTCATTGTTTGGAGGGTTCACTTATTGATTCCCTTTAATGACTGGATTGACACTTCATGAGCGATGATCAAAAGCACACTTTTTCATCATGTTTATTGGTGTAAATTTGACTTTCTTCCCTCAACACTTCTTAGGATTAGCTGGATTACCTCGACGTTATTCA
>YK2944_Manus_Basin
AACTTTGTATCTTTTGTTTGCTGTATGGGCAGGTTTAGTTGGTACTGCTCTTAGTCTGTTAATTCGAGCGGAGCTTGGTCAACCAGGTGCTCTATTAGGGGACGATCAACTTTATAACGTGATTGTAACTGCTCATGGTATAATTATAATTTTCTTCTTAGTAATGCCTATGATGATGGGTGGGTTTGGTAACTGATTAGTTCCTTTAATGTTAGGTGCTCCTGACATGGCTTTCCCTCGATTAAATAACATAGGTTTCTGACTTCTTCCTCCAGCATTAACTCTACTTTTGGCTTCTTCAGCCGTAGAAAGTGGTTCTGGTACTGGGTGAACTGTTTATCCTCCATTAGCTGGAAATCTTGCTCATGCGGGGGGAGCTGTTGACTTAACAATTTTTTCTTTGCATTTAGCTGGGATTTCTTCAATTCTAAGCTCTGTAAATTTTATTACAACAGTAATTAACATGCGGTGACAAGGTATGCAGTTTGAGCGATTACCTTTGTTCGTGTGATCTGTAAAGATTACTGCAATTATGTTATTACTTTCTTTGCCTGTATTGGCCGGTGCAATTACTATGTTGTTAACTGATCGAAATTTTAATACATCTTTCTTCGATCCAGCAGGTGGGGGTGACCCGGTGTTGTATCAACATTTGTTTTGATTCTTTGGGCATCCAGAGGTTTACATTTTGATTATTCCTGGGTTTGGAATGATTTCTCATATTGTTAGTCATTATGCTTGTAAAAAAGAGACCTTTGGTACTTTAGGGATGGTATATGCTATGCTATCAATTGGTATTTTAGGGTTTATTGTTTGAGCTCATCATATGTTTACAGTTGGAATGGACGTTGATACTCGAGCTTACTTTACTGCTGCAACTATGATTATTGCTGTACCTACTGGAATTAAAGTTTTCAGTTGATTAGCAACTATTTATGGTGCCCGGGTTAAGTATGAAACTCCTATGCTTTGAGCATTGGGATTTATTTTCTTATTCACTGTTGGTGGTTTAACAGGTATTGTATTGTCAAACTCATCTTTAGATATTATGCTACATGATACATATTATGTAGTTGCTCACTTCCATTATGTGTTGTCAATGGGTGCAATTTTTTCATTGTTTGGAGGGTTCACTTATTGATTCCCTTTAATGACTGGATTGACACTTCATGAGCGATGATCAAAAGCACACTTTTTCATCATGTTTATTGGTGTAAATTTGACTTTCTTCCCTCAACACTTCTTAGGATTAGCTGGATTACCTCGACGTTATTCA
>YK2945_Manus_Basin
AACTTTGTATCTTTTGTTTGCTGTATGGGCAGGTTTAGTTGGTACTGCTCTTAGTCTGTTAATTCGAGCGGAGCTTGGTCAACCAGGTGCTCTATTAGGGGATGATCAACTTTATAACGTGATTGTAACTGCTCATGGTATAATTATAATTTTCTTTTTAGTAATGCCTATGATGATGGGTGGGTTTGGTAACTGATTAGTTCCTTTAATGTTAGGTGCTCCTGACATGGCTTTCCCTCGATTAAATAACATAGGTTTCTGACTTCTTCCTCCAGCATTAACTCTACTTTTAGCTTCTTCAGCCGTAGAAAGTGGTTCTGGTACTGGGTGAACTGTTTATCCTCCATTAGCTGGAAATCTTGCTCATGCGGGGGGAGCTGTTGACTTAACAATTTTTTCTTTGCATTTAGCTGGGATTTCTTCAATTCTAAGCTCTGTAAATTTTATTACAACAGTAATTAACATGCGGTGACAAGGTATGCAGTTTGAGCGATTACCTTTGTTCGTGTGATCTGTAAAGATTACTGCAATTATGTTATTACTTTCTTTGCCTGTATTGGCCGGTGCAATTACTATGTTGTTAACTGATCGAAATTTTAATACATCTTTCTTCGATCCAGCAGGTGGGGGTGACCCAGTGTTGTATCAACATTTGTTCTGATTCTTTGGGCATCCAGAGGTTTACATTTTGATTATTCCTGGGTTTGGAATGATTTCTCATATTGTTAGTCATTATGCTTGTAAAAAAGAGACCTTTGGTACTTTAGGGATGGTATATGCTATGTTATCAATTGGTATTTTAGGGTTTATTGTTTGAGCTCATCATATGTTTACAGTTGGAATGGACGTTGATACTCGAGCTTACTTTACTGCTGCAACTATGATTATTGCTGTACCTACTGGAATTAAAGTTTTCAGTTGATTAGCAACTATTTATGGTGCCCGGGTTAAGTATGAAACTCCTATGCTTTGAGCATTGGGATTTATTTTCTTATTCACTGTTGGTGGTTTAACAGGTATTGTATTGTCAAACTCATCTTTAGATATTATGCTACATGATACATATTATGTAGTTGCTCACTTCCATTATGTGTTGTCAATGGGTGCAATTTTTTCATTGTTTGGAGGGTTCACTTATTGATTCCCTTTAATGACTGGATTGACACTTCATGAGCGATGATCAAAAGCACACTTTTTCATCATGTTTATTGGTGTAAATTTGACTTTCTTCCCTCAACACTTCTTAGGATTAGCTGGATTACCTCGACGTTATTCA
>YK2946_Manus_Basin
AACTTTGTATCTTTTGTTTGCTGTATGGGCAGGTTTAGTTGGTACTGCTCTTAGTCTGTTAATTCGAGCGGAGCTTGGTCAACCAGGTGCTCTATTAGGGGACGATCAACTTTATAACGTGATTGTAACTGCTCATGGTATAATTATAATTTTCTTCTTAGTAATGCCTATGATGATGGGTGGGTTTGGTAACTGATTAGTTCCTTTAATGTTAGGTGCTCCTGACATGGCTTTCCCTCGATTAAATAACATAGGTTTCTGACTTCTTCCTCCAGCATTAACTCTACTTTTGGCTTCTTCAGCCGTAGAAAGTGGTTCTGGTACTGGGTGAACTGTTTATCCTCCATTAGCTGGAAATCTTGCTCATGCGGGGGGAGCTGTTGACTTAACAATTTTTTCTTTGCATTTAGCTGGGATTTCTTCAATTCTAAGCTCTGTAAATTTTATTACAACAGTAATTAACATGCGGTGACAAGGTATGCAGTTTGAGCGATTACCTTTGTTCGTGTGATCTGTAAAGATTACTGCAATTATGTTATTACTTTCTTTGCCTGTATTGGCCGGTGCAATTACTATGTTGTTAACTGATCGAAATTTTAATACATCTTTCTTCGATCCAGCAGGTGGGGGTGACCCGGTGTTGTATCAACATTTGTTTTGATTCTTTGGGCATCCAGAGGTTTACATTTTGATTATTCCTGGGTTTGGAATGATTTCTCATATTGTTAGTCATTATGCTTGTAAAAAAGAGACCTTTGGTACTTTAGGGATGGTATATGCTATGCTATCAATTGGTATTTTAGGGTTTATTGTTTGAGCTCATCATATGTTTACAGTTGGAATGGACGTTGATACTCGAGCTTACTTTACTGCTGCAACTATGATTATTGCTGTACCTACTGGAATTAAAGTTTTCAGTTGATTAGCAACTATTTATGGTGCCCGGGTTAAGTATGAAACTCCTATGCTTTGAGCATTGGGATTTATTTTCTTATTCACTGTTGGTGGTTTAACAGGTATTGTATTGTCAAACTCATCTTTAGATATTATGCTACATGATACATATTATGTAGTTGCTCACTTCCATTATGTGTTGTCAATGGGTGCAATTTTTTCATTGTTTGGAGGGTTCACTTATTGATTCCCTTTAATGACTGGATTGACACTTCATGAGCGATGATCAAAAGCACACTTTTTCATCATGTTTATTGGTGTAAATTTGACTTTCTTCCCTCAACACTTCTTAGGATTAGCTGGATTACCTCGACGTTATTCA
>YK2947_Manus_Basin
AACTTTGTATCTTTTGTTTGCTGTATGGGCAGGTTTAGTTGGTACTGCTCTTAGTCTGTTAATTCGAGCGGAGCTTGGTCAACCAGGTGCTCTATTAGGGGACGATCAACTTTATAACGTGATTGTAACTGCTCATGGTATAATTATAATTTTCTTCTTAGTAATGCCTATGATGATGGGTGGGTTTGGTAACTGATTAGTTCCTTTAATGTTAGGTGCTCCTGACATGGCTTTCCCTCGATTAAATAACATAGGTTTCTGACTTCTTCCTCCAGCATTAACTCTACTTTTGGCTTCTTCAGCCGTAGAAAGTGGTTCTGGTACTGGGTGAACTGTTTATCCTCCATTAGCTGGAAATCTTGCTCATGCGGGGGGAGCTGTTGACTTAACAATTTTTTCTTTGCATTTAGCTGGGATTTCTTCAATTCTAAGCTCTGTAAATTTTATTACAACAGTAATTAACATGCGGTGACAAGGTATGCAGTTTGAGCGATTACCTTTGTTCGTGTGATCTGTAAAGATTACTGCAATTATGTTATTACTTTCTTTGCCTGTATTGGCCGGTGCAATTACTATGTTGTTAACTGATCGAAATTTTAATACATCTTTCTTCGATCCAGCAGGTGGGGGTGACCCGGTGTTGTATCAACATTTGTTTTGATTCTTTGGGCATCCAGAGGTTTACATTTTGATTATTCCTGGGTTTGGAATGATTTCTCATATTGTTAGTCATTATGCTTGTAAAAAAGAGACCTTTGGTACTTTAGGGATGGTATATGCTATGCTATCAATTGGTATTTTAGGGTTTATTGTTTGAGCTCATCATATGTTTACAGTTGGAATGGACGTTGATACTCGAGCTTACTTTACTGCTGCAACTATGATTATTGCTGTACCTACTGGAATTAAAGTTTTCAGTTGATTAGCAACTATTTATGGTGCCCGGGTTAAGTATGAAACTCCTATGCTTTGAGCATTGGGATTTATTTTCTTATTCACTGTTGGTGGTTTAACAGGTATTGTATTGTCAAACTCATCTTTAGATATTATGCTACATGATACATATTATGTAGTTGCTCACTTCCATTATGTGTTGTCAATGGGTGCAATTTTTTCATTGTTTGGAGGGTTCACTTATTGATTCCCTTTAATGACTGGATTGACACTTCATGAGCGATGATCAAAAGCACACTTTTTCATCATGTTTATTGGTGTAAATTTGACTTTCTTCCCTCAACACTTCTTAGGATTAGCTGGATTACCTCGACGTTATTCA
>YK2948_Manus_Basin
AACTTTGTATCTTTTGTTTGCTGTATGGGCAGGTTTAGTTGGTACTGCTCTTAGTCTGTTAATTCGAGCGGAGCTTGGTCAACCAGGTGCTCTATTAGGGGACGATCAACTTTATAACGTGATTGTAACTGCTCATGGTATAATTATAATTTTCTTCTTAGTAATGCCTATGATGATGGGTGGGTTTGGTAACTGATTAGTTCCTTTAATGTTAGGTGCTCCTGACATGGCTTTCCCTCGATTAAATAACATAGGCTTCTGACTTCTTCCTCCAGCATTAACTCTACTTTTGGCTTCTTCAGCCGTAGAAAGTGGTTCTGGTACTGGGTGAACTGTTTATCCTCCATTAGCTGGAAATCTTGCTCATGCGGGGGGAGCTGTTGACTTAACAATTTTTTCTTTGCATTTAGCTGGGATTTCTTCAATTCTAAGCTCTGTAAATTTTATTACAACAGTAATTAACATGCGGTGACAAGGTATGCAGTTTGAGCGATTACCTTTGTTTGTGTGATCTGTAAAGATTACTGCAATTATGTTATTACTTTCTTTGCCTGTGTTGGCCGGTGCAATTACTATGTTGTTAACTGATCGAAATTTTAATACATCTTTCTTCGATCCAGCAGGTGGGGGTGACCCGGTGTTGTATCAACATTTGTTTTGATTCTTTGGGCATCCAGAGGTTTACATTTTGATTATTCCTGGGTTTGGAATGATTTCTCATATTGTTAGTCATTATGCTTGTAAAAAAGAGACCTTTGGTACTTTAGGGATGGTATATGCTATGCTATCAATTGGTATTTTAGGGTTTATTGTTTGAGCTCATCATATGTTTACAGTTGGAATGGACGTTGATACTCGAGCTTACTTTACTGCTGCAACTATGATTATTGCTGTACCTACTGGAATTAAAGTTTTCAGTTGATTAGCAACTATTTATGGTGCCCGGGTTAAGTATGAAACTCCTATGCTTTGAGCATTGGGATTTATTTTCTTATTCACTGTTGGTGGTTTAACAGGTATTGTATTGTCAAACTCATCTTTAGATATTATGCTACATGATACATATTATGTAGTTGCTCACTTCCATTATGTGTTGTCAATGGGTGCAATTTTTTCATTGTTTGGAGGGTTCACTTATTGATTCCCTTTAATGACTGGATTGACACTTCATGAGCGATGATCAAAAGCACACTTTTTCATCATGTTTATTGGTGTAAATTTGACTTTCTTCCCTCAACACTTCTTAGGATTAGCTGGATTACCTCGACGTTATTCA
>YK2949_Manus_Basin
AACTTTGTATCTTTTGTTTGCTGTATGGGCAGGTTTAGTTGGTACTGCTCTTAGTCTGTTAATTCGAGCGGAGCTTGGTCAACCAGGTGCTCTATTAGGGGACGATCAACTTTATAACGTGATTGTAACTGCTCATGGTATAATTATAATTTTCTTCTTAGTAATGCCTATGATGATGGGTGGGTTTGGTAACTGATTAGTTCCTTTAATGTTAGGTGCTCCTGACATGGCTTTCCCTCGATTAAATAACATAGGTTTCTGACTTCTTCCTCCAGCATTAACTCTACTTTTGGCTTCTTCAGCCGTAGAAAGTGGTTCTGGTACTGGGTGAACTGTTTATCCTCCATTAGCTGGAAATCTTGCTCATGCGGGGGGAGCTGTTGACTTAACAATTTTTTCTTTGCATTTAGCTGGGATTTCTTCAATTCTAAGCTCTGTAAATTTTATTACAACAGTAATTAACATGCGGTGACAAGGTATGCAGTTTGAGCGATTACCTTTGTTTGTGTGATCTGTAAAGATTACTGCAATTATGTTATTACTTTCTTTGCCTGTATTGGCCGGTGCAATTACTATGTTGTTAACTGATCGAAATTTTAATACATCTTTCTTCGATCCAGCAGGTGGGGGTGACCCGGTGTTGTATCAACATTTGTTTTGATTCTTTGGGCATCCAGAGGTTTACATTTTGATTATTCCTGGGTTTGGAATGATTTCTCATATTGTTAGTCATTATGCTTGTAAAAAAGAGACCTTTGGTACTTTAGGGATGGTATATGCTATGTTATCAATTGGTATTTTAGGGTTTATTGTTTGAGCTCATCATATGTTTACAGTTGGAATGGACGTTGATACTCGAGCTTACTTTACTGCTGCAACTATGATTATTGCTGTACCTACCGGAATTAAAGTTTTCAGTTGATTAGCAACTATTTATGGTGCCCGGGTTAAGTATGAAACTCCTATGCTTTGAGCATTGGGATTTATTTTCTTATTCACTGTTGGTGGTTTAACAGGTATTGTATTGTCAAACTCATCTTTAGATATTATGCTACATGATACATATTATGTAGTTGCTCACTTCCATTATGTGTTGTCAATGGGTGCAATTTTTTCATTGTTTGGAGGGTTCACTTATTGATTCCCTTTAATGACTGGATTGACACTTCATGAGCGATGATCAAAAGCACACTTTTTCATCATGTTTATTGGTGTAAATTTGACTTTCTTCCCTCAACACTTCTTAGGATTAGCTGGATTACCTCGACGTTATTCA
>YK2950_Manus_Basin
AACTTTGTATCTTTTGTTTGCTGTATGGGCAGGTTTAGTTGGTACTGCTCTTAGTCTGTTAATTCGAGCGGAGCTTGGTCAACCAGGTGCTCTATTAGGGGACGATCAACTTTATAACGTGATTGTAACTGCTCATGGTATAATTATAATTTTCTTCTTAGTAATGCCTATGATGATGGGTGGGTTTGGTAACTGATTAGTTCCTTTAATGTTAGGTGCTCCTGACATGGCTTTCCCTCGATTAAATAACATAGGTTTCTGACTTCTTCCTCCAGCATTAACTCTACTTTTAGCTTCTTCAGCCGTAGAAAGTGGTTCTGGTACTGGGTGAACTGTTTATCCTCCATTAGCTGGAAATCTTGCTCATGCGGGGGGAGCTGTTGACCTAACAATTTTTTCTTTGCATTTAGCTGGGATTTCTTCAATTCTAAGCTCTGTAAATTTTATTACAACAGTAATTAACATGCGGTGACAAGGTATGCAGTTTGAGCGATTACCTTTGTTCGTGTGATCTGTAAAGATTACTGCAATTATGTTATTACTTTCTTTGCCTGTATTGGCCGGTGCAATTACTATGTTGTTAACTGATCGAAATTTTAATACATCTTTCTTCGATCCAGCAGGTGGGGGTGACCCAGTGTTGTATCAACATTTGTTCTGATTCTTTGGGCATCCAGAGGTTTACATTTTGATTATTCCTGGGTTTGGAATGATTTCTCATATTGTTAGTCATTATGCTTGTAAAAAAGAGACCTTTGGTACTTTAGGGATGGTATATGCTATGCTATCAATTGGTATTTTAGGGTTTATTGTTTGAGCTCATCATATGTTTACAGTTGGGATGGACGTTGATACTCGAGCTTACTTTACTGCTGCAACTATGATTATTGCTGTACCTACTGGAATTAAAGTTTTCAGTTGATTAGCAACTATTTATGGTGCCCGGGTTAAGTATGAAACTCCTATGCTTTGAGCATTGGGATTTATTTTCTTATTCACTGTTGGTGGTTTAACAGGTATTGTATTGTCAAACTCATCTTTAGATATTATGCTACATGATACATATTATGTAGTTGCTCACTTCCATTATGTGTTGTCAATGGGTGCAATTTTTTCATTGTTTGGAGGGTTCACTTATTGATTCCCTTTAATGACTGGATTGACACTTCATGAGCGATGATCAAAAGCACACTTTTTCATCATGTTTATTGGTGTAAATTTGACTTTCTTCCCTCAACACTTCTTAGGATTAGCTGGATTACCTCGACGTTATTCA
>YK2951_Manus_Basin
AACTTTGTATCTTTTGTTTGCTGTATGGGCAGGTTTAGTTGGTACTGCTCTTAGTCTGTTAATTCGAGCGGAGCTTGGTCAACCAGGTGCTCTATTAGGGGACGATCAACTTTATAACGTGATTGTAACTGCTCATGGTATAATTATAATTTTCTTCTTAGTAATGCCTATGATGATGGGTGGGTTTGGTAACTGATTAGTTCCTTTAATGTTAGGTGCTCCTGACATGGCTTTCCCTCGATTAAATAACATAGGTTTCTGACTTCTTCCTCCAGCATTAACTCTACTTTTGGCTTCTTCAGCCGTAGAAAGTGGTTCTGGTACTGGGTGAACTGTTTATCCTCCATTAGCTGGAAATCTTGCTCATGCGGGGGGAGCTGTTGACTTAACAATTTTTTCTTTGCATTTAGCTGGGATTTCTTCAATTCTAAGCTCTGTAAATTTTATTACAACAGTAATTAACATGCGGTGACAAGGTATGCAGTTTGAGCGATTACCTTTGTTCGTATGATCTGTAAAGATTACTGCAATTATGTTATTACTTTCTTTGCCTGTATTGGCCGGTGCAATTACTATGTTGTTAACTGATCGAAATTTTAATACATCTTTCTTCGATCCAGCAGGTGGGGGTGACCCGGTGTTGTATCAACATTTGTTTTGATTCTTTGGGCATCCAGAGGTTTACATTTTGATTATTCCTGGGTTTGGAATGATTTCTCATATTGTTAGTCATTATGCTTGTAAAAAAGAGACCTTTGGTACTTTAGGGATGGTATATGCTATGCTATCAATTGGTATTTTAGGGTTTATTGTTTGAGCTCATCATATGTTTACAGTTGGAATGGACGTTGATACTCGAGCTTACTTTACTGCTGCAACTATGATTATTGCTGTACCTACTGGAATTAAAGTTTTCAGTTGATTAGCAACTATTTATGGTGCCCGGGTTAAGTACGAAACTCCTATGCTTTGAGCATTGGGATTTATTTTCTTATTCACTGTTGGTGGTTTAACAGGTATTGTATTGTCAAACTCATCTTTAGATATTATGCTACATGATACATATTATGTAGTTGCTCACTTCCATTATGTGTTGTCAATGGGTGCAATTTTTTCATTGTTTGGAGGGTTCACTTATTGATTCCCTTTAATGACTGGATTGACACTTCATGAGCGATGATCAAAAGCACACTTTTTCATCATGTTTATTGGTGTAAATTTGACTTTCTTCCCTCAACACTTCTTAGGATTAGCTGGATTACCTCGACGTTATTCA
>YK2952_Manus_Basin
AACTTTGTATCTTTTGTTTGCTGTATGGGCAGGTTTAGTTGGTACTGCTCTTAGTCTGTTAATTCGAGCGGAGCTTGGTCAACCAGGTGCTCTATTAGGGGACGATCAACTTTATAACGTGATTGTAACTGCTCATGGTATAATTATAATTTTCTTCTTAGTAATGCCTATGATGATGGGTGGGTTTGGTAACTGATTAGTTCCTTTAATGTTAGGTGCTCCTGACATGGCTTTCCCTCGATTAAATAACATAGGTTTCTGACTTCTTCCTCCAGCATTAACTCTACTTTTGGCTTCTTCAGCCGTAGAAAGTGGTTCTGGTACTGGGTGAACTGTTTATCCTCCATTAGCTGGAAATCTTGCTCATGCGGGGGGAGCTGTTGACTTAACAATCTTTTCTTTGCATTTAGCTGGGATTTCTTCAATTCTAAGCTCTGTAAATTTCATTACAACAGTAATTAACATGCGGTGACAAGGTATGCAGTTTGAGCGATTACCTTTGTTCGTGTGATCTGTAAAGATTACTGCAATTATGCTATTACTTTCTTTGCCTGTATTGGCCGGTGCAATTACTATGTTGTTAACTGATCGAAATTTTAATACATCTTTCTTCGATCCAGCAGGTGGGGGTGACCCGGTGTTGTATCAACATTTGTTCTGATTCTTTGGGCATCCAGAGGTTTACATTTTGATTATTCCTGGGTTTGGAATGATTTCTCATATTGTTAGTCATTACGCTTGTAAAAAAGAGACCTTTGGTACTTTAGGGATGGTATATGCTATGCTATCAATTGGTATTTTAGGGTTTATTGTTTGAGCTCATCATATGTTTACAGTTGGAATGGACGTTGATACTCGAGCTTACTTTACTGCTGCAACTATGATTATTGCTGTACCTACTGGAATTAAAGTTTTCAGTTGATTAGCAACTATTTATGGTGCCCGGGTTAAGTATGAAACTCCTATGCTTTGAGCATTGGGATTTATTTTCTTATTCACTGTTGGTGGTTTAACAGGTATTGTATTGTCAAACTCATCTTTAGATATTATGCTACATGATACATATTATGTAGTTGCTCACTTCCATTATGTATTGTCAATGGGTGCAATTTTTTCATTGTTTGGAGGGTTCACTTATTGATTCCCTTTAATGACTGGATTGACACTTCATGAGCGATGATCAAAAGCACACTTTTTCATCATGTTTATTGGTGTAAATTTGACTTTCTTCCCTCAACACTTCTTAGGATTAGCTGGATTACCTCGACGTTATTCA
>YK2953_Manus_Basin
AACTTTGTATCTTTTGTTTGCTGTATGGGCAGGTTTAGTTGGTACTGCTCTTAGTCTGTTAATTCGAGCGGAGCTTGGTCAACCAGGTGCTCTATTAGGGGACGATCAACTTTATAACGTGATTGTAACTGCTCATGGTATAATTATAATTTTCTTTTTAGTAATGCCTATGATGATGGGTGGGTTTGGTAACTGATTAGTTCCTTTAATGTTAGGTGCTCCTGACATGGCTTTCCCTCGATTAAATAACATAGGTTTCTGACTTCTTCCTCCAGCATTAACTCTACTTTTGGCTTCTTCAGCCGTAGAAAGTGGTTCTGGTACTGGGTGAACTGTTTATCCTCCATTAGCTGGAAATCTTGCTCATGCGGGGGGAGCTGTTGACTTAACAATTTTTTCTTTGCATTTAGCTGGGATTTCTTCAATTCTAAGCTCTGTAAATTTCATTACAACAGTAATTAACATGCGGTGACAAGGTATGCAGTTTGAGCGATTACCTTTGTTCGTGTGATCTGTAAAGATTACTGCAATTATGTTATTACTTTCTTTGCCTGTATTGGCCGGTGCAATTACTATGTTGTTAACTGATCGAAATTTTAATACATCTTTCTTCGATCCAGCAGGTGGGGGTGACCCGGTGTTGTATCAACATTTGTTTTGATTCTTTGGGCATCCAGAGGTTTACATTTTGATTATTCCTGGGTTTGGAATGATTTCTCATATTGTTAGTCATTATGCTTGTAAAAAAGAGACCTTTGGTACTTTAGGGATGGTATATGCTATGCTATCAATTGGTATTTTAGGGTTTATTGTTTGAGCTCATCATATGTTTACAGTTGGAATGGATGTTGATACTCGAGCTTACTTTACTGCTGCAACTATGATTATTGCTGTACCTACTGGAATTAAAGTTTTCAGTTGATTAGCAACTATTTATGGTGCCCGGGTTAAGTATGAAACTCCTATGCTTTGAGCATTGGGATTTATTTTCTTATTCACTGTTGGTGGTTTAACAGGTATTGTATTGTCAAACTCATCTTTAGATATTATGCTACATGATACATATTATGTAGTTGCTCACTTCCATTATGTGTTGTCAATGGGTGCAATTTTTTCATTGTTTGGAGGGTTCACTTATTGATTCCCTTTAATGACTGGATTGACACTTCATGAGCGATGATCAAAAGCACACTTTTTCATCATGTTTATTGGTGTAAATTTGACTTTCTTCCCTCAACACTTCTTAGGATTAGCTGGATTACCTCGACGTTATTCA
>YK2954_Manus_Basin
AACTTTGTATCTTTTGTTTGCTGTATGGGCAGGTTTAGTTGGTACTGCTCTTAGTCTGTTAATTCGAGCGGAGCTTGGTCAACCAGGTGCTCTATTAGGGGACGATCAACTTTATAACGTGATTGTAACTGCTCATGGTATAATTATAATTTTCTTCTTAGTAATGCCTATGATGATGGGTGGGTTTGGTAACTGATTAGTTCCTTTAATGTTAGGTGCTCCTGATATGGCTTTCCCTCGATTAAATAACATAGGTTTCTGACTTCTTCCTCCAGCATTAACTCTACTTTTGGCTTCTTCAGCCGTAGAAAGTGGTTCTGGTACTGGGTGAACTGTTTATCCTCCATTAGCTGGAAATCTCGCTCATGCGGGGGGAGCTGTTGACTTAACAATTTTTTCTTTGCATTTAGCTGGGATTTCTTCAATTCTAAGCTCTGTAAATTTTATTACAACAGTAATTAACATGCGGTGACAAGGTATGCAGTTTGAGCGATTACCTTTGTTCGTGTGATCTGTAAAGATTACTGCAATTATGTTATTACTTTCTTTGCCTGTATTGGCTGGTGCAATTACTATGTTGTTAACTGATCGAAATTTTAATACATCTTTCTTCGATCCAGCAGGTGGGGGTGACCCGGTGTTGTATCAACATTTGTTTTGATTCTTTGGGCATCCAGAGGTTTACATTTTGATTATTCCTGGGTTTGGAATGATTTCTCATATTGTTAGTCATTATGCTTGTAAAAAAGAGACCTTTGGTACTTTAGGGATGGTATATGCTATGCTATCAATTGGTATTTTAGGGTTTATTGTTTGAGCTCATCATATGTTCACAGTTGGAATGGACGTTGATACTCGAGCTTACTTTACTGCTGCAACTATGATTATTGCTGTACCTACTGGAATTAAAGTTTTCAGTTGATTAGCAACTATTTATGGTGCCCGGGTTAAGTATGAAACTCCTATGCTTTGAGCATTGGGATTTATTTTCTTATTCACTGTTGGTGGTTTAACAGGTATTGTATTGTCAAACTCATCTTTAGATATTATGCTACATGATACATATTATGTAGTTGCTCACTTCCATTATGTGTTGTCAATGGGTGCAATTTTTTCATTGTTTGGAGGGTTCACTTATTGATTCCCTTTAATGACTGGATTGACACTTCATGAGCGATGATCAAAAGCACACTTTTTCATCATGTTTATTGGTGTAAATTTGACTTTCTTCCCTCAACACTTCTTAGGATTAGCTGGATTACCTCGACGTTATTCA
>YK2955_Manus_Basin
AACTTTGTATCTTTTGTTTGCTGTATGGGCAGGTTTAGTTGGTACTGCTCTTAGTCTGTTAATTCGAGCGGAGCTTGGTCAACCAGGTGCTCTATTAGGGGACGATCAACTTTATAACGTGATTGTAACTGCTCATGGTATAATTATAATTTTCTTCTTAGTAATGCCTATGATGATGGGTGGGTTTGGTAACTGATTAGTTCCTTTAATGTTAGGTGCTCCTGACATGGCTTTCCCTCGATTAAATAACATAGGTTTCTGACTTCTTCCTCCAGCATTAACTCTACTTTTGGCTTCTTCAGCTGTAGAAAGTGGTTCTGGTACTGGGTGAACTGTTTATCCTCCATTAGCTGGAAATCTTGCTCATGCGGGGGGAGCTGTTGACTTAACAATTTTTTCTTTGCATTTAGCTGGGATTTCTTCAATTCTAAGCTCTGTAAATTTTATTACAACAGTAATTAACATGCGGTGACAAGGTATGCAGTTTGAGCGATTACCTTTGTTCGTGTGATCTGTAAAGATTACTGCAATTATGTTATTACTTTCTTTGCCTGTATTGGCCGGTGCAATTACTATGTTGTTAACTGATCGAAATTTTAATACATCTTTCTTCGATCCAGCAGGTGGGGGTGACCCGGTGTTGTATCAACATTTGTTTTGATTCTTTGGGCATCCAGAGGTTTACATTTTGATTATTCCTGGGTTTGGAATGATTTCTCATATTGTTAGTCATTATGCTTGTAAAAAAGAGACCTTTGGTACTTTAGGGATGGTGTATGCTATGCTATCAATTGGTATTTTAGGATTTATTGTTTGAGCTCATCATATGTTTACAGTTGGAATGGACGTTGATACTCGAGCTTACTTTACTGCTGCAACTATGATTATTGCTGTACCTACTGGAATTAAAGTTTTCAGTTGATTAGCAACTATTTATGGTGCCCGGGTTAAGTATGAAACTCCTATGCTTTGAGCATTGGGATTTATTTTCTTATTCACTGTTGGTGGTTTAACAGGTATTGTATTGTCAAATTCATCTTTAGATATTATGCTACATGATACATATTATGTAGTTGCTCATTTCCATTATGTGTTGTCAATGGGTGCAATTTTTTCATTGTTTGGAGGGTTCACTTATTGATTCCCTTTAATGACTGGATTGACACTTCATGAGCGATGATCAAAAGCACACTTTTTCATCATGTTTATTGGTGTAAATTTGACTTTCTTCCCTCAACACTTCTTAGGATTAGCTGGATTACCTCGACGTTATTCA
>YK2956_Manus_Basin
AACTTTGTATCTTTTGTTTGCTGTATGGGCAGGTTTAGTTGGTACTGCTCTTAGTCTGTTAATTCGAGCGGAGCTTGGTCAACCAGGTGCTCTATTAGGGGACGATCAACTTTATAACGTGATTGTAACTGCTCATGGTATAATTATAATTTTCTTCTTAGTAATGCCTATGATGATGGGTGGGTTTGGTAACTGATTAGTTCCTTTAATGTTAGGTGCTCCTGACATGGCTTTCCCTCGATTAAATAACATAGGTTTCTGACTTCTTCCTCCAGCATTAACTCTACTTTTGGCTTCTTCAGCTGTAGAAAGTGGTTCTGGTACTGGGTGAACTGTTTATCCTCCATTAGCTGGAAATCTTGCTCATGCGGGGGGAGCTGTTGACTTAACAATTTTTTCTTTGCATTTAGCTGGGATTTCTTCAATTCTAAGCTCTGTAAATTTTATTACAACAGTAATTAACATGCGGTGACAAGGTATGCAGTTTGAGCGATTACCTTTGTTCGTGTGATCTGTAAAGATTACCGCAATTATGTTATTACTTTCTTTGCCTGTATTGGCCGGTGCAATTACTATGTTGTTAACTGATCGAAATTTTAATACATCTTTCTTCGATCCAGCAGGTGGGGGTGACCCGGTGTTGTATCAACATTTGTTTTGATTCTTTGGGCATCCAGAGGTTTACATTTTGATTATTCCTGGGTTTGGAATGATTTCTCATATTGTTAGTCATTATGCTTGTAAAAAAGAGACCTTTGGTACTTTAGGGATGGTATATGCTATGCTATCAATTGGTATTTTAGGATTTATTGTTTGAGCTCATCATATGTTTACAGTTGGAATGGACGTTGATACTCGAGCTTACTTTACTGCTGCAACTATGATTATTGCTGTACCTACTGGAATTAAAGTTTTCAGTTGATTAGCAACTATTTATGGTGCCCGGGTTAAGTATGAAACTCCTATGCTTTGAGCATTGGGATTTATTTTCTTATTCACTGTTGGTGGTTTAACAGGTATTGTATTGTCAAATTCATCTTTAGATATTATGCTACATGATACATATTATGTAGTTGCTCATTTCCATTATGTGTTGTCAATGGGTGCAATTTTTTCATTGTTTGGAGGGTTCACTTATTGATTCCCTTTAATGACTGGATTGACACTTCATGAGCGATGATCAAAAGCACACTTTTTCATCATGTTTATTGGTGTAAATTTGACTTTCTTCCCTCAACACTTCTTAGGATTAGCTGGATTACCTCGACGTTATTCA
>YK2957_Manus_Basin
AACTTTGTATCTTTTGTTTGCTGTATGGGCAGGTTTAGTTGGTACTGCTCTTAGTCTGTTAATTCGAGCGGAGCTTGGTCAACCAGGTGCTCTATTAGGGGACGATCAACTTTATAACGTGATTGTAACTGCTCATGGTATAATTATAATTTTCTTCTTAGTAATGCCTATGATGATGGGTGGGTTTGGTAACTGATTAGTTCCTTTAATGTTAGGTGCTCCTGACATGGCTTTCCCTCGATTAAATAACATAGGCTTCTGACTTCTTCCTCCAGCATTAACTCTACTTTTGGCTTCTTCAGCCGTAGAAAGTGGTTCTGGTACTGGGTGAACTGTTTATCCTCCATTAGCTGGAAATCTTGCTCATGCGGGGGGAGCTGTTGACTTAACAATTTTTTCTTTGCATTTAGCTGGGATTTCTTCAATTCTAAGCTCTGTAAATTTTATTACAACAGTAATTAACATGCGGTGACAAGGTATGCAGTTTGAGCGATTACCTTTGTTTGTGTGATCTGTAAAGATTACTGCAATTATGTTATTACTTTCTTTGCCTGTGTTGGCCGGTGCAATTACTATGTTGTTAACTGATCGAAATTTTAATACATCTTTCTTCGATCCAGCAGGTGGGGGTGACCCGGTGTTGTATCAACATTTGTTTTGATTCTTTGGGCATCCAGAGGTTTACATTTTGATTATTCCTGGGTTTGGAATGATTTCTCATATTGTTAGTCATTATGCTTGTAAAAAAGAGACCTTTGGTACTTTAGGGATGGTATATGCTATGCTATCAATTGGTATTTTAGGGTTTATTGTTTGAGCTCATCATATGTTTACAGTTGGAATGGACGTTGATACTCGAGCTTACTTTACTGCTGCAACTATGATTATTGCTGTACCTACTGGAATTAAAGTTTTCAGTTGATTAGCAACTATTTATGGTGCCCGGGTTAAGTATGAAACTCCTATGCTTTGAGCATTGGGATTTATTTTCTTATTCACTGTTGGTGGTTTAACAGGTATTGTATTGTCAAACTCATCTTTAGATATTATGCTACATGATACATATTATGTAGTTGCTCACTTCCATTATGTGTTGTCAATGGGTGCAATTTTTTCATTGTTTGGAGGGTTCACTTATTGATTCCCTTTAATGACTGGATTGACACTTCATGAGCGATGATCAAAAGCACACTTTTTCATCATGTTTATTGGTGTAAATTTGACTTTCTTCCCTCAACACTTCTTAGGATTAGCTGGATTACCTCGACGTTATTCA
>YK2958_Manus_Basin
AACTTTGTATCTTTTGTTTGCTGTATGGGCAGGTTTAGTTGGTACTGCTCTTAGTTTGTTAATTCGAGCGGAGCTTGGTCAACCAGGTGCTCTATTAGGGGACGATCAACTTTATAACGTGATTGTAACTGCTCATGGTATAATTATAATTTTCTTCTTAGTAATGCCTATGATGATGGGTGGGTTTGGTAACTGATTAGTTCCTTTAATGTTAGGTGCTCCTGACATGGCTTTCCCTCGATTAAATAACATAGGTTTCTGACTTCTTCCTCCAGCATTAACTCTACTTTTGGCTTCTTCAGCTGTAGAAAGTGGTTCTGGTACTGGGTGAACTGTTTATCCTCCATTAGCTGGAAATCTTGCTCATGCGGGGGGAGCTGTTGACTTAACAATTTTTTCTTTGCATTTAGCTGGGATTTCTTCAATTCTAAGCTCTGTAAATTTTATTACAACAGTAATTAACATGCGGTGACAAGGTATGCAGTTTGAGCGATTACCTTTGTTCGTGTGATCTGTAAAGATTACTGCAATTATGTTATTACTTTCTTTGCCTGTATTGGCCGGTGCAATTACTATGTTGTTAACTGATCGAAATTTTAATACATCTTTCTTCGATCCAGCAGGTGGGGGTGACCCGGTGTTGTATCAACATTTGTTTTGATTCTTTGGGCATCCAGAGGTTTACATTTTGATTATTCCTGGGTTTGGAATGATTTCTCATATTGTTAGTCATTATGCTTGTAAAAAAGAGACCTTTGGTACTTTAGGGATGGTATATGCTATGCTATCAATTGGTATTTTAGGATTTATTGTTTGAGCTCATCATATGTTTACAGTTGGAATGGACGTTGATACTCGAGCTTACTTTACTGCTGCAACTATGATTATTGCTGTACCTACTGGAATTAAAGTTTTCAGTTGATTAGCAACTATTTATGGTGCCCGGGTTAAGTATGAAACTCCTATGCTTTGAGCATTGGGATTTATTTTCTTATTCACTGTTGGTGGTTTAACAGGTATTGTATTGTCAAACTCATCTTTAGATATTATGCTACATGATACATATTATGTAGTTGCTCATTTCCATTATGTGTTGTCAATGGGTGCAATTTTTTCATTGTTTGGAGGGTTCACTTATTGATTCCCTTTAATGACTGGATTGACACTTCATGAGCGATGATCAAAAGCACACTTTTTCATCATGTTTATTGGTGTAAATTTGACTTTCTTCCCTCAACACTTCTTAGGATTAGCTGGATTACCTCGACGTTATTCA
>YK283_North_Fiji_Basin
AACTTTGTATCTTTTGTTTGCTGTATGGGCAGGTTTAGTTGGTACTGCTCTTAGTCTGTTAATTCGAGCGGAGCTTGGTCAACCAGGTGCTCTATTAGGGGACGATCAACTTTATAACGTGATTGTAACTGCTCATGGTATAATTATAATTTTCTTCTTAGTAATGCCTATGATGATGGGTGGGTTTGGTAACTGATTAGTTCCTTTAATGTTAGGTGCTCCTGACATGGCTTTCCCTCGATTAAATAACATAGGTTTCTGACTTCTTCCTCCAGCATTAACTCTACTTTTAGCTTCTTCAGCCGTAGAAAGTGGTTCTGGTACTGGGTGAACTGTTTATCCTCCATTAGCTGGAAATCTTGCTCATGCGGGGGGAGCTGTTGACTTAACAATTTTTTCTTTGCATTTAGCTGGGATTTCTTCAATTCTAAGCTCTGTAAATTTTATTACAACAGTAATTAACATGCGGTGACAAGGTATGCAGTTTGAGCGATTACCTTTGTTCGTGTGATCTGTAAAGATTACTGCAATCATGTTATTACTTTCTTTGCCTGTGTTGGCCGGTGCAATTACTATGTTGTTAACTGATCGAAATTTTAATACATCTTTCTTCGATCCAGCAGGTGGGGGTGACCCGGTGTTGTATCAACATTTGTTTTGATTCTTTGGGCATCCAGAGGTTTACATTTTGATTATTCCTGGGTTTGGAATGATTTCTCATATTGTTAGTCATTATGCTTGTAAAAAAGAGACCTTTGGTACTTTAGGGATGGTATATGCTATGCTATCAATTGGTATTTTAGGGTTTATTGTTTGAGCTCATCATATGTTTACAGTTGGAATGGACGTTGATACTCGAGCTTACTTTACTGCTGCAACTATGATTATTGCTGTACCCACTGGAATTAAAGTTTTCAGTTGATTAGCAACTATTTATGGTGCCCGGGTTAAGTATGAAACTCCTATGCTTTGAGCATTGGGATTTATTTTCTTATTCACTGTTGGTGGTTTAACAGGTATTGTATTGTCAAACTCATCTTTAGATATTATACTACATGATACATATTATGTAGTTGCTCACTTCCATTATGTGTTGTCAATGGGTGCAATTTTTTCATTGTTTGGAGGGTTCACTTATTGATTCCCTTTAATGACTGGATTGACACTTCATGAGCGATGATCAAAAGCACACTTTTTCATCATGTTTATTGGTGTAAATTTGACTTTCTTCCCTCAACACTTCTTAGGATTAGCTGGATTACCTCGACGTTATTCA
>YK2842_North_Fiji_Basin
AACTTTGTATCTTTTGTTTGCTGTATGGGCAGGTTTAGTTGGTACTGCTCTTAGTCTGTTAATTCGAGCGGAGCTTGGTCAACCAGGTGCTCTATTAGGGGACGATCAACTTTATAACGTGATTGTAACTGCTCATGGTATAATTATAATTTTCTTCTTAGTAATGCCTATGATGATGGGTGGGTTTGGTAACTGATTAGTTCCTTTAATGTTAGGTGCTCCTGACATGGCTTTCCCTCGATTAAATAACATAGGTTTCTGACTTCTTCCTCCAGCATTAACTCTACTTTTGGCTTCTTCAGCTGTAGAAAGTGGTTCTGGTACTGGGTGAACTGTTTATCCTCCATTAGCTGGAAATCTTGCTCATGCGGGGGGAGCTGTTGACTTAACAATTTTTTCTTTGCATTTAGCTGGGATTTCTTCAATTCTAAGCTCTGTAAATTTTATTACAACAGTAATTAACATGCGGTGACAAGGTATGCAGTTTGAGCGATTGCCTTTGTTCGTGTGATCTGTAAAGATTACTGCAATTATGTTATTACTTTCTTTGCCTGTATTGGCCGGTGCAATTACTATGTTGTTAACTGATCGAAATTTTAATACATCTTTCTTCGATCCAGCAGGTGGGGGTGACCCGGTGTTGTATCAACATTTGTTTTGATTCTTTGGGCATCCAGAGGTTTACATTTTGATTATTCCTGGGTTTGGAATGATTTCTCATATTGTTAGTCATTATGCTTGTAAAAAAGAGACCTTTGGTACTTTAGGGATGGTATATGCTATGCTATCAATTGGTATTTTAGGATTTATTGTTTGAGCTCATCATATGTTTACAGTTGGAATGGACGTTGATACTCGAGCTTACTTTACTGCTGCAACTATGATTATTGCTGTACCTACTGGAATTAAAGTTTTCAGTTGATTAGCAACTATTTATGGTGCCCGGGTTAAGTATGAAACTCCTATGCTTTGAGCATTGGGATTTATTTTCTTATTCACTGTTGGTGGTTTAACAGGTATTGTATTGTCAAATTCATCTTTAGATATTATGCTACATGATACATATTATGTAGTTGCTCATTTCCATTATGTGTTGTCAATGGGTGCAATTTTTTCATTGTTTGGAGGGTTCACTTATTGATTCCCTTTAATGACTGGATTGACACTTCATGAGCGATGATCAAAAGCACACTTTTTCATCATGTTTATTGGTGTAAATTTGACTTTCTTCCCTCAACACTTCTTAGGATTAGCTGGATTACCTCGACGTTATTCA
>YK2843_North_Fiji_Basin
AACTTTGTATCTTTTGTTTGCTGTATGGGCAGGTTTAGTTGGTACTGCTCTTAGTCTGTTAATTCGAGCGGAGCTTGGTCAACCAGGTGCTCTATTAGGGGACGATCAACTTTATAACGTGATTGTAACTGCTCATGGTATAATTATAATTTTCTTCTTAGTAATGCCTATGATGATGGGTGGGTTTGGTAACTGATTAGTTCCTTTAATGTTAGGTGCTCCTGACATGGCTTTCCCTCGATTAAATAACATAGGTTTCTGACTTCTTCCTCCAGCATTAACTCTACTTTTGGCTTCTTCAGCCGTAGAAAGTGGTTCTGGTACTGGGTGAACTGTTTATCCTCCATTAGCTGGAAATCTTGCTCATGCGGGGGGAGCTGTTGACTTAACAATTTTTTCTTTGCATTTAGCTGGGATTTCTTCAATTCTAAGCTCTGTAAATTTTATTACAACAGTAATTAACATGCGGTGACAAGGTATGCAGTTTGAGCGATTACCTTTGTTTGTGTGATCTGTAAAGATTACTGCAATTATGTTATTACTTTCTTTGCCTGTATTGGCCGGTGCAATTACTATGTTGTTAACTGATCGAAATTTTAATACATCTTTCTTCGATCCAGCAGGTGGGGGTGACCCGGTGTTGTATCAACATTTGTTTTGATTCTTTGGGCACCCAGAGGTTTACATTTTGATTATTCCTGGGTTTGGAATGATTTCTCATATTGTTAGTCATTATGCTTGTAAAAAAGAGACCTTTGGTACTTTAGGGATGGTATATGCTATGCTATCAATTGGTATTTTAGGGTTTATTGTTTGAGCTCATCATATGTTTACAGTTGGAATGGACGTTGATACTCGAGCTTACTTTACTGCTGCAACTATGATTATTGCTGTACCTACTGGAATTAAAGTTTTCAGTTGATTAGCAACTATTTATGGTGCCCGGGTTAAGTATGAAACTCCTATGCTTTGAGCATTAGGATTTATTTTCTTATTCACTGTTGGTGGTTTAACAGGTATTGTATTGTCAAACTCATCTTTAGATATTATGCTACATGATACATATTATGTAGTTGCTCACTTCCATTATGTGTTGTCAATGGGTGCAATTTTTTCATTGTTTGGAGGGTTCACTTATTGATTCCCTTTAATGACTGGATTGACACTTCATGAGCGATGATCAAAAGCACACTTTTTCATCATGTTTATTGGTGTAAATTTGACTTTCTTCCCTCAACACTTCTTAGGATTAGCTGGATTACCTCGACGTTATTCA
>YK2962_North_Fiji_Basin
AACTTTGTATCTTTTGTTTGCTGTATGGGCAGGTTTAGTTGGTACTGCTCTTAGTCTGTTAATTCGAGCGGAGCTTGGTCAACCAGGTGCTCTATTAGGGGACGATCAACTTTATAACGTGATTGTAACTGCTCATGGTATAATTATAATTTTCTTCTTAGTAATGCCTATGATGATGGGTGGGTTTGGTAACTGATTAGTTCCTTTAATGTTAGGTGCTCCTGACATGGCTTTCCCTCGATTAAATAACATAGGTTTCTGACTTCTTCCTCCAGCATTAACTCTACTTTTGGCTTCTTCAGCCGTAGAAAGTGGTTCTGGTACTGGGTGAACTGTTTATCCTCCATTAGCTGGAAATCTTGCTCACGCGGGGGGAGCTGTTGACTTAACAATTTTTTCTTTGCATTTAGCTGGGATTTCTTCAATTCTAAGCTCTGTAAATTTTATTACAACAGTAATTAACATGCGGTGACAAGGTATGCAGTTTGAGCGATTACCTTTGTTCGTGTGATCTGTAAAGATTACTGCAATTATGTTATTACTTTCTTTGCCTGTATTGGCCGGTGCAATTACTATGTTGTTAACTGATCGAAATTTTAATACATCTTTCTTCGATCCAGCAGGTGGGGGTGACCCGGTGTTGTATCAACATTTGTTTTGATTCTTTGGGCATCCAGAGGTTTATATTTTGATTATTCCTGGGTTTGGAATGATTTCTCATATTGTTAGTCATTATGCTTGTAAAAAAGAGACCTTTGGTACTTTAGGGATGGTATATGCTATGCTATCAATTGGTATTTTAGGGTTTATTGTTTGAGCTCATCATATGTTTACAGTTGGAATGGACGTTGATACTCGAGCTTACTTTACTGCTGCAACTATGATTATTGCTGTACCTACTGGAATTAAAGTTTTCAGTTGATTAGCAACTATTTATGGTGCCCGGGTTAAGTATGAAACTCCTATGCTTTGAGCATTGGGATTTATTTTCTTATTCACTGTTGGTGGTTTAACAGGTATTGTATTGTCAAACTCATCTTTAGATATTATGCTACATGATACATATTATGTAGTTGCTCACTTCCATTATGTGTTGTCAATGGGTGCAATTTTTTCATTGTTTGGAGGGTTCACTTATTGATTCCCTTTAATGACTGGATTGACACTTCATGAGCGATGATCAAAAGCACACTTTTTCATCATGTTTATTGGTGTAAATTTGACTTTCTTCCCTCAACACTTCTTAGGATTAGCTGGATTACCTCGACGTTATTCA
>YK2963_North_Fiji_Basin
AACTTTGTATCTTTTGTTTGCTGTATGGGCAGGTTTAGTTGGTACTGCTCTTAGTCTGTTAATTCGAGCGGAGCTTGGTCAACCAGGTGCTCTATTAGGGGACGATCAACTTTATAACGTGATTGTAACTGCTCATGGTATAATTATAATTTTCTTCTTAGTAATGCCTATGATGATGGGTGGGTTTGGTAACTGATTAGTTCCTTTAATGTTAGGTGCCCCTGACATGGCTTTCCCTCGATTAAATAACATAGGTTTCTGACTTCTTCCTCCAGCATTAACTCTACTTCTGGCTTCTTCAGCCGTAGAAAGTGGTTCTGGTACTGGGTGAACTGTCTATCCTCCATTAGCTGGAAATCTTGCTCACGCGGGGGGAGCTGTTGACTTAACAATTTTTTCTTTGCATTTAGCTGGGATTTCTTCAATTCTAAGCTCTGTAAATTTTATTACAACAGTAATTAACATGCGGTGACAAGGTATGCAGTTTGAGCGATTACCTTTGTTCGTGTGATCTGTAAAGATTACTGCAATTATGTTATTACTTTCTTTGCCTGTATTGGCCGGTGCAATTACTATGTTGTTAACTGATCGAAATTTTAATACATCTTTCTTCGATCCAGCAGGTGGGGGTGACCCGGTGTTGTATCAACATTTGTTTTGATTCTTTGGGCATCCAGAGGTTTACATTTTGATTATTCCTGGGTTTGGAATGATTTCTCATATTGTTAGTCATTATGCTTGTAAAAAAGAGACCTTTGGTACTTTAGGGATGGTATATGCTATGCTATCAATTGGTATTTTAGGGTTTATTGTTTGAGCTCATCATATGTTTACAGTTGGAATGGACGTTGATACTCGAGCTTACTTTACTGCTGCAACTATGATTATTGCTGTACCTACTGGAATTAAAGTCTTCAGTTGATTAGCAACTATTTATGGTGCCCGGGTTAAGTATGAAACTCCTATGCTTTGAGCATTGGGATTTATTTTCTTATTCACTGTTGGTGGTTTAACAGGTATTGTATTGTCAAACTCATCTTTAGATATTATGCTACATGATACATATTATGTAGTTGCTCACTTCCATTATGTGTTGTCAATGGGTGCAATTTTTTCATTGTTTGGAGGGTTCACTTATTGATTCCCTTTAATGACTGGATTGACACTTCATGAGCGATGATCAAAAGCACACTTTTTCATCATGTTTATTGGTGTAAATTTGACTTTCTTCCCTCAACACTTCTTAGGATTAGCTGGATTACCTCGACGTTATTCA
>YK2964_North_Fiji_Basin
AACTTTGTATCTTTTGTTTGCTGTATGGGCAGGTTTAGTTGGTACTGCTCTTAGTCTGTTAATTCGAGCGGAGCTTGGTCAACCAGGTGCTCTATTAGGGGACGATCAACTTTATAACGTGATTGTAACTGCTCATGGTATAATTATAATTTTCTTCTTAGTAATGCCTATGATGATGGGTGGGTTTGGTAATTGATTAGTTCCTTTAATGTTAGGTGCTCCTGACATGGCTTTCCCTCGATTAAATAACATAGGTTTCTGACTTCTTCCTCCAGCATTAACTCTACTTTTGGCTTCTTCAGCTGTAGAAAGTGGTTCTGGTACTGGGTGAACTGTTTATCCTCCATTAGCTGGAAATCTTGCTCATGCGGGGGGAGCTGTTGACTTAACAATTTTTTCTTTGCATTTAGCTGGGATTTCTTCAATTCTAAGCTCTGTAAATTTTATTACAACAGTAATTAACATGCGGTGACAAGGTATGCAGTTTGAGCGATTACCTTTGTTCGTGTGATCTGTAAAGATTACTGCAATTATGTTATTACTTTCTTTGCCTGTATTGGCCGGTGCAATTACTATGTTGTTAACTGATCGAAATTTTAATACATCTTTCTTCGATCCAGCAGGTGGGGGTGACCCGGTGTTGTATCAACATTTGTTTTGATTCTTTGGGCATCCAGAGGTTTACATTTTGATTATTCCTGGGTTTGGAATGATTTCTCATATTGTTAGTCATTATGCTTGTAAAAAAGAGACCTTTGGTACTTTAGGGATGGTATATGCTATGCTATCAATTGGTATTTTAGGATTTATTGTTTGAGCTCATCATATGTTTACAGTTGGAATGGACGTTGATACTCGAGCTTACTTTACTGCTGCAACTATGATTATTGCTGTACCTACTGGAATTAAAGTTTTCAGTTGATTAGCAACTATTTATGGTGCCCGGGTTAAGTATGAAACTCCTATGCTTTGAGCATTGGGATTTATTTTCTTATTCACTGTTGGTGGTTTAACAGGTATTGTATTGTCAAATTCATCTTTAGATATTATGCTACATGATACATATTATGTAGTTGCTCATTTCCATTATGTGTTGTCAATGGGTGCAATTTTTTCATTGTTTGGAGGGTTCACTTATTGATTCCCTTTAATGACTGGATTGACACTTCATGAGCGATGATCAAAAGCACACTTTTTCATCATGTTTATTGGTGTAAATTTGACTTTCTTCCCTCAACACTTCTTAGGATTAGCTGGATTACCTCGACGTTATTCA
>YK2965_North_Fiji_Basin
AACTTTGTATCTTTTGTTTGCTGTATGGGCAGGTTTAGTTGGTACTGCTCTTAGTCTGTTAATTCGAGCGGAGCTTGGTCAACCAGGTGCTCTATTAGGGGACGATCAACTTTATAACGTGATTGTAACTGCTCATGGTATAATTATAATTTTCTTCTTAGTAATGCCTATGATGATGGGTGGGTTTGGTAACTGATTAGTTCCTTTAATGTTAGGTGCTCCTGACATGGCTTTCCCTCGATTAAATAACATAGGTTTCTGACTTCTTCCTCCAGCATTAACTCTACTTTTGGCTTCTTCAGCCGTAGAAAGTGGTTCTGGTACTGGGTGAACTGTTTATCCTCCATTAGCTGGAAATCTTGCTCATGCGGGGGGAGCTGTTGACTTAACAATTTTTTCTTTGCATTTAGCTGGGATTTCTTCAATTCTAAGCTCTGTAAATTTTATTACAACAGTAATTAACATGCGGTGACAAGGTATGCAGTTTGAGCGATTACCTTTGTTCGTATGATCTGTAAAGATTACTGCAATTATGTTATTACTTTCTTTGCCTGTATTGGCCGGTGCAATTACTATGTTGTTAACTGATCGAAATTTTAATACATCTTTCTTCGATCCAGCAGGTGGGGGTGACCCGGTGTTGTATCAACATTTGTTTTGATTCTTTGGGCATCCAGAGGTTTACATTTTGATTATTCCTGGGTTTGGAATGATTTCTCATATTGTTAGTCATTATGCTTGTAAAAAAGAGACCTTTGGTACTTTAGGGATGGTATATGCTATGCTATCAATTGGTATTTTAGGGTTTATTGTTTGAGCTCATCATATGTTTACAGTTGGAATGGACGTTGATACTCGAGCTTACTTTACTGCTGCAACTATGATTATTGCTGTACCTACTGGAATTAAAGTTTTCAGTTGATTAGCAACTATTTATGGTGCCCGGGTTAAGTACGAAACTCCTATGCTTTGAGCATTGGGATTTATTTTCTTATTCACTGTTGGTGGTTTAACAGGTATTGTATTGTCAAACTCATCTTTAGATATTATGCTACATGATACATATTATGTAGTTGCTCACTTCCATTATGTGTTGTCAATGGGTGCAATTTTTTCATTGTTTGGAGGGTTCACTTATTGATTCCCTTTAATGACTGGATTGACACTTCATGAGCGATGATCAAAAGCACACTTTTTCATCATGTTTATTGGTGTAAATTTGACTTTCTTCCCTCAACACTTCTTAGGATTAGCTGGATTACCTCGACGTTATTCA
>YK2966_North_Fiji_Basin
AACTTTGTATCTTTTGTTTGCTGTATGGGCAGGTTTAGTTGGTACTGCTCTTAGTCTGTTAATTCGAGCGGAGCTTGGTCAACCAGGTGCTCTGTTAGGGGACGATCAACTTTATAACGTGATTGTAACTGCTCATGGTATAATTATAATTTTCTTCTTAGTAATGCCTATGATGATGGGTGGGTTTGGTAACTGATTAGTTCCTTTAATGTTAGGTGCTCCTGACATGGCTTTCCCTCGATTAAATAACATAGGTTTCTGACTTCTTCCTCCAGCATTAACTCTACTTTTGGCTTCTTCAGCCGTAGAAAGTGGTTCTGGTACTGGGTGAACTGTTTATCCTCCATTAGCTGGAAATCTTGCTCATGCGGGGGGAGCTGTTGACTTAACAATTTTTTCTTTGCATTTAGCTGGGATTTCTTCAATTCTAAGCTCTGTAAATTTTATTACAACAGTAATTAACATGCGGTGACAAGGTATGCAGTTTGAGCGATTACCTTTGTTCGTGTGATCTGTAAAGATTACTGCAATTATGTTATTACTTTCTTTGCCTGTATTGGCCGGTGCAATTACTATGTTGTTAACTGATCGAAATTTTAATACATCTTTCTTCGATCCAGCAGGTGGGGGTGACCCGGTGTTGTATCAACATTTGTTTTGATTCTTTGGGCATCCAGAGGTTTACATTTTGATTATTCCTGGGTTTGGAATGATTTCTCATATTGTTAGTCATTATGCTTGTAAAAAAGAGACCTTTGGTACTTTAGGGATGGTATATGCTATGCTATCAATTGGTATTTTAGGGTTTATTGTTTGAGCTCATCATATGTTTACAGTTGGAATGGACGTTGATACTCGAGCTTACTTTACTGCTGCAACTATGATTATTGCTGTACCTACTGGAATTAAAGTTTTCAGTTGATTAGCAACTATTTATGGTGCCCGGGTTAAGTATGAAACTCCTATGCTTTGAGCATTGGGATTTATTTTCTTATTCACTGTTGGTGGTTTAACAGGTATTGTATTGTCAAACTCATCTTTAGATATTATACTACATGATACATATTATGTAGTTGCTCACTTCCATTATGTGTTGTCAATGGGTGCAATTTTTTCATTGTTTGGAGGGTTCACTTATTGATTCCCTTTAATGACTGGATTGACACTTCATGAGCGATGATCAAAAGCACACTTTTTCATCATGTTTATTGGTGTAAATTTGACTTTCTTCCCTCAACACTTCTTAGGATTAGCTGGATTACCTCGACGTTATTCA
>YK285_Lau_Basin
AACTTTGTATCTTTTGTTTGCTGTATGGGCAGGTTTAGTTGGTACTGCTCTTAGTCTGTTAATTCGAGCGGAGCTTGGTCAACCAGGTGCTCTATTAGGGGACGATCAACTTTATAACGTGATTGTAACTGCTCATGGTATAATTATAATTTTCTTCTTAGTAATGCCTATGATGATGGGTGGGTTTGGTAACTGATTAGTTCCTTTAATGTTAGGTGCTCCTGACATGGCTTTCCCTCGATTAAATAACATAGGTTTCTGACTTCTTCCTCCAGCACTAACTCTACTTTTGGCTTCTTCAGCCGTAGAAAGTGGTTCTGGTACTGGGTGAACTGTTTATCCTCCATTAGCTGGAAATCTTGCTCATGCGGGGGGAGCTGTTGACTTAACAATTTTTTCTTTGCATTTAGCTGGGATTTCTTCAATTCTAAGCTCTGTAAATTTTATTACAACAGTAATTAACATGCGGTGACAAGGTATGCAGTTTGAGCGATTACCTTTGTTCGTGTGATCTGTAAAGATTACTGCAATTATGTTATTACTTTCTTTGCCTGTATTGGCCGGTGCAATTACTATGTTGTTAACTGATCGAAATTTTAATACATCTTTCTTCGATCCAGCAGGTGGGGGTGACCCGGTGTTGTATCAACATTTGTTTTGATTCTTTGGGCATCCAGAGGTTTACATTTTGATTATTCCTGGGTTTGGAATGATTTCTCATATTGTTAGTCATTATGCTTGTAAAAAAGAGACCTTTGGTACTTTAGGGATGGTATATGCTATGCTATCAATTGGTATTTTAGGGTTTATTGTTTGAGCTCATCATATGTTTACAGTTGGAATGGACGTTGATACTCGAGCTTACTTTACTGCTGCAACTATGATTATTGCTGTACCTACTGGAATTAAAGTTTTCAGTTGATTAGCAACTATTTATGGTGCCCGGGTTAAGTATGAGACTCCTATGCTTTGAGCATTGGGATTTATTTTCTTATTCACTGTTGGTGGTTTAACAGGTATTGTATTGTCAAACTCATCTTTAGATATTATGCTACATGATACATATTATGTAGTTGCTCACTTCCATTATGTGTTGTCAATGGGTGCAATTTTTTCATTGTTTGGAGGGTTCACTTATTGATTCCCTTTAATGACTGGATTGACACTTCATGAGCGATGATCAAAAGCACACTTTTTCATCATGTTTATTGGTGTAAATTTGACTTTCTTCCCTCAACACTTCTTAGGATTAGCTGGATTACCTCGACGTTACTCA
>YK2846_Lau_Basin
AACTTTGTATCTTTTGTTTGCTGTATGGGCAGGTTTAGTTGGTACTGCTCTTAGTCTGTTAATTCGAGCGGAGCTTGGTCAACCAGGTGCTCTATTAGGGGACGATCAACTTTATAACGTGATTGTAACTGCTCATGGTATAATTATAATTTTCTTCTTAGTAATGCCTATGATGATGGGTGGGTTTGGTAACTGATTAGTTCCTTTAATGTTAGGTGCTCCTGACATGGCTTTCCCTCGATTAAATAACATAGGTTTCTGACTTCTTCCTCCAGCATTAACTCTACTTTTGGCTTCTTCAGCCGTAGAAAGTGGTTCTGGTACTGGGTGAACTGTTTATCCTCCATTAGCTGGAAATCTTGCTCACGCGGGGGGAGCTGTTGACTTAACAATTTTTTCTTTGCATTTAGCTGGGATTTCTTCAATTCTAAGCTCTGTAAATTTTATTACAACAGTAATTAACATGCGGTGACAAGGTATGCAGTTTGAGCGATTACCTTTGTTCGTGTGATCTGTAAAGATTACTGCAATTATGTTATTACTTTCTTTGCCTGTATTGGCCGGTGCAATTACTATGTTGTTAACTGATCGAAATTTTAATACATCTTTCTTCGATCCAGCAGGTGGGGGTGACCCGGTGTTGTATCAACATTTGTTTTGATTCTTTGGGCATCCAGAGGTTTATATTTTGATTATTCCTGGGTTTGGAATGATTTCTCATATTGTTAGTCATTATGCTTGTAAAAAAGAGACCTTTGGTACTTTAGGGATGGTATATGCTATGCTATCAATTGGTATTTTAGGGTTTATTGTTTGAGCTCATCATATGTTTACAGTTGGAATGGACGTTGATACTCGAGCTTACTTTACTGCTGCAACTATGATTATTGCTGTACCTACTGGAATTAAAGTTTTCAGTTGATTAGCAACTATTTATGGTGCCCGGGTTAAGTACGAAACTCCTATGCTTTGAGCATTGGGATTTATTTTCTTATTCACTGTTGGTGGTTTAACAGGTATTGTATTGTCAAACTCATCTTTAGATATTATGCTACATGATACATATTATGTAGTTGCTCACTTCCATTATGTGTTGTCAATGGGTGCAATTTTTTCATTGTTTGGAGGGTTCACTTATTGATTCCCTTTAATGACTGGATTGACACTTCATGAGCGATGATCAAAAGCACACTTTTTCATCATGTTTATTGGTGTAAATTTGACTTTCTTCCCTCAACACTTCTTAGGATTAGCTGGATTACCTCGACGTTATTCA
>YK2847_Lau_Basin
AACTTTGTATCTTTTGTTTGCTGTATGGGCAGGTTTAGTTGGTACTGCTCTTAGTCTGTTAATTCGAGCGGAGCTTGGTCAACCAGGTGCTCTATTAGGGGACGATCAACTTTATAACGTGATTGTAACTGCTCATGGTATAATTATAATTTTCTTCTTAGTAATGCCTATGATGATGGGTGGGTTTGGTAACTGATTAGTTCCTTTAATGTTAGGTGCTCCTGACATGGCTTTCCCTCGATTAAATAACATAGGTTTCTGACTTCTTCCTCCAGCATTAACTCTACTTTTGGCTTCTTCAGCCGTAGAAAGTGGTTCTGGTACTGGGTGAACTGTTTATCCTCCATTAGCTGGAAATCTTGCTCATGCGGGGGGAGCTGTTGACTTAACAATTTTTTCTTTGCATTTAGCTGGGATTTCTTCAATTCTAAGCTCTGTAAATTTTATTACAACAGTAATTAACATGCGGTGACAAGGTATGCAGTTTGAGCGATTACCTTTGTTCGTGTGATCTGTAAAGATTACTGCAATTATGTTATTACTTTCTTTGCCTGTATTGGCTGGTGCAATTACTATGTTGTTAACTGATCGAAATTTTAATACATCTTTCTTCGATCCAGCAGGTGGGGGTGACCCGGTGTTGTATCAACATTTGTTTTGATTCTTTGGGCATCCAGAGGTTTACATTTTGATTATTCCTGGGTTTGGAATGATTTCTCATATTGTTAGTCATTATGCTTGTAAAAAAGAGACCTTTGGTACTTTAGGGATGGTATATGCTATGCTATCAATTGGTATTTTAGGGTTTATTGTTTGAGCTCATCATATGTTTACAGTCGGAATGGACGTTGATACTCGAGCTTACTTTACTGCTGCAACTATGATTATTGCTGTACCTACTGGAATTAAAGTTTTCAGTTGATTAGCAACTATTTATGGTGCCCGGGTTAAGTATGAAACTCCTATGCTTTGAGCATTGGGATTTATTTTCTTATTCACTGTTGGTGGTTTAACAGGTATTGTATTGTCAAACTCATCTTTAGATATTATGCTACATGATACATATTATGTAGTTGCTCACTTCCATTATGTGTTGTCAATGGGTGCAATTTTTTCATTGTTTGGAGGGTTCACTTATTGATTCCCTTTAATGACTGGATTGACACTTCATGAGCGATGATCAAAAGCACACTTTTTCATCATGTTTATTGGTGTAAATTTGACTTTCTTCCCTCAACACTTCTTAGGATTAGCTGGATTACCTCGACGTTATTCA
>YK2848_Lau_Basin
AACTTTGTATCTTTTGTTTGCTGTATGGGCAGGTTTAGTTGGTACTGCTCTTAGTCTGTTAATTCGAGCGGAGCTTGGTCAACCAGGTGCTCTATTAGGGGACGATCAACTTTATAACGTGATTGTAACTGCTCATGGTATAATTATAATTTTCTTCTTAGTAATGCCTATGATGATGGGTGGGTTTGGTAACTGATTAGTTCCTTTAATGTTAGGTGCTCCTGACATGGCTTTCCCTCGATTAAATAACATAGGTTTCTGACTTCTTCCTCCAGCATTAACTCTACTTTTGGCTTCTTCAGCCGTAGAAAGTGGTTCTGGTACTGGGTGAACTGTTTATCCTCCATTAGCTGGAAATCTTGCTCATGCGGGGGGAGCTGTTGACTTAACAATTTTTTCTTTGCATTTAGCTGGGATTTCTTCAATTCTAAGCTCTGTAAATTTTATTACAACAGTAATTAACATGCGGTGACAAGGTATGCAGTTTGAGCGATTACCTTTGTTCGTGTGATCTGTAAAGATTACTGCAATTATGTTATTACTTTCTTTGCCTGTATTGGCCGGTGCAATTACTATGTTGTTAACTGATCGAAATTTTAATACATCTTTCTTCGATCCAGCAGGTGGGGGTGACCCGGTGTTGTATCAACATTTGTTTTGATTCTTTGGGCATCCAGAGGTTTACATTTTGATTATTCCTGGGTTTGGAATGATTTCTCATATTGTTAGTCATTATGCTTGTAAAAAAGAGACCTTTGGTACTTTAGGGATGGTATATGCTATGCTATCAATTGGTATTTTAGGGTTTATTGTTTGAGCTCATCATATGTTTACAGTTGGAATGGATGTTGACACTCGAGCTTACTTTACTGCTGCAACTATGATTATTGCTGTACCTACTGGAATTAAAGTTTTCAGTTGATTAGCAACTATTTATGGTGCCCGGGTTAAGTATGAAACTCCTATGCTTTGAGCATTGGGATTTATTTTCTTATTCACTGTTGGTGGTTTAACAGGTATTGTATTGTCAAACTCATCTTTAGATATTATGCTACATGATACATATTATGTAGTTGCTCACTTCCATTATGTGTTGTCAATGGGTGCAATTTTTTCATTGTTTGGAGGGTTCACTTATTGATTCCCTTTAATGACTGGATTGACACTTCATGAGCGATGATCAAAAGCACACTTTTTCATCATGTTTATTGGTGTAAATTTGACTTTCTTCCCTCAACACTTCTTAGGATTAGCTGGATTACCTCGACGTTATTCA
>YK2849_Lau_Basin
AACTTTGTATCTTTTGTTTGCTGTATGGGCAGGTTTAGTTGGTACTGCTCTTAGTCTGTTAATTCGAGCGGAGCTTGGTCAACCAGGTGCTCTATTAGGGGACGATCAACTTTATAACGTGATTGTAACTGCTCATGGTATAATTATAATTTTCTTCTTAGTAATGCCTATGATGATGGGTGGGTTTGGTAACTGATTAGTTCCTTTAATGTTAGGTGCTCCTGACATGGCTTTCCCTCGATTAAATAACATAGGTTTCTGACTTCTTCCTCCAGCATTAACTCTACTTTTGGCTTCTTCAGCCGTAGAAAGTGGTTCTGGTACTGGGTGAACTGTTTATCCTCCATTAGCTGGAAATCTTGCTCACGCGGGGGGAGCTGTTGACTTAACAATTTTTTCTTTGCATTTAGCTGGGATTTCTTCAATTCTAAGCTCTGTAAATTTTATTACAACAGTAATTAACATGCGGTGACAAGGTATGCAGTTTGAGCGATTACCTTTGTTCGTGTGATCTGTAAAGATTACTGCAATTATGTTATTACTTTCTTTGCCTGTATTGGCCGGTGCAATTACTATGTTGTTAACTGATCGAAATTTTAATACATCTTTCTTCGATCCAGCAGGTGGGGGTGACCCGGTGTTGTATCAACATTTGTTTTGATTCTTTGGGCATCCAGAGGTTTATATTTTGATTATTCCTGGGTTTGGAATGATTTCTCATATTGTTAGTCATTATGCTTGTAAAAAAGAGACCTTTGGTACTTTAGGAATGGTATATGCTATGCTATCAATTGGTATTTTAGGGTTTATTGTTTGAGCTCATCATATGTTTACAGTTGGAATGGACGTTGATACTCGAGCTTACTTTACTGCTGCAACTATGATTATTGCTGTACCTACTGGAATTAAAGTTTTCAGTTGATTAGCAACTATTTATGGTGCCCGGGTTAAGTATGAAACTCCTATGCTTTGAGCATTGGGATTTATTTTCTTATTCACTGTTGGTGGTTTAACAGGTATTGTATTGTCAAACTCATCTTTAGATATTATGCTACATGATACATATTATGTAGTTGCTCACTTCCATTATGTGTTGTCAATGGGTGCAATTTTTTCATTGTTTGGAGGGTTCACTTATTGATTCCCTTTAATGACTGGATTGACACTTCATGAGCGGTGATCAAAAGCACACTTTTTCATCATGTTTATTGGTGTAAATTTGACTTTCTTCCCTCAACACTTCTTAGGATTAGCTGGATTACCTCGACGTTATTCA
>YK2865_Lau_Basin
AACTTTGTATCTTTTGTTTGCTGTATGGGCAGGTTTAGTTGGTACTGCTCTTAGTCTGTTAATTCGAGCGGAGCTTGGTCAACCAGGTGCTCTATTAGGGGACGATCAACTTTATAACGTGATTGTAACTGCTCATGGTATAATTATAATTTTCTTCTTAGTAATGCCTATGATGATGGGTGGGTTTGGTAACTGATTAGTTCCTTTAATGTTAGGTGCTCCTGACATGGCTTTCCCTCGATTAAATAACATAGGTTTCTGACTTCTTCCTCCAGCATTAACTCTACTTTTGGCTTCTTCAGCCGTAGAAAGTGGTTCTGGTACTGGGTGAACTGTTTATCCTCCATTAGCTGGAAATCTTGCTCATGCGGGGGGAGCTGTTGACTTAACAATTTTTTCTTTGCATTTAGCTGGGATTTCTTCAATTCTAAGCTCTGTAAATTTTATTACAACAGTAATTAACATGCGGTGACAAGGTATGCAGTTTGAGCGATTACCTTTGTTTGTGTGATCTGTAAAGATTACTGCAATTATGTTATTACTTTCTTTGCCTGTATTGGCCGGTGCAATTACTATGTTGTTAACTGATCGAAATTTTAATACATCTTTCTTCGATCCAGCAGGTGGGGGTGACCCGGTGTTGTATCAACATTTGTTTTGATTCTTTGGGCACCCAGAGGTTTACATTTTGATTATTCCTGGGTTTGGAATGATTTCTCATATTGTTAGTCATTATGCTTGTAAAAAAGAGACCTTTGGTACTTTAGGGATGGTATATGCTATGCTATCAATTGGTATTTTAGGGTTTATTGTTTGAGCTCATCATATGTTTACAGTTGGAATGGACGTTGATACTCGAGCTTACTTTACTGCTGCAACTATGATTATTGCTGTACCTACTGGAATTAAAGTTTTCAGTTGATTAGCAACTATTTATGGTGCCCGGGTTAAGTATGAAACTCCTATGCTTTGAGCATTGGGATTTATTTTCTTATTCACTGTTGGTGGTTTAACAGGTATTGTATTGTCAAACTCATCTTTAGATATTATGCTACATGATACATATTATGTAGTTGCTCACTTCCATTATGTGTTGTCAATGGGTGCAATTTTTTCATTGTTTGGAGGGTTCACTTATTGATTCCCTTTAATGACTGGATTGACACTTCATGAGCGATGATCAAAAGCACACTTTTTCATCATGTTTATTGGTGTAAATTTGACTTTCTTCCCTCAACACTTCTTAGGATTAGCTGGATTACCTCGACGTTATTCA
>YK2967_Lau_Basin
AACTTTGTATCTTTTGTTTGCTGTATGGGCAGGTTTAGTTGGTACTGCTCTTAGTCTGTTAATTCGAGCGGAGCTTGGTCAACCAGGTGCTCTATTAGGGGACGATCAACTTTATAACGTGATTGTAACTGCTCATGGTATAATTATAATTTTCTTCTTAGTAATGCCTATGATGATGGGTGGGTTTGGTAACTGATTAGTTCCTTTAATGTTAGGTGCTCCTGACATGGCTTTCCCTCGATTAAATAACATAGGTTTCTGACTTCTTCCTCCAGCATTAACTCTACTTTTGGCTTCTTCAGCCGTAGAAAGTGGTTCTGGTACTGGGTGAACTGTTTATCCTCCATTAGCTGGAAATCTTGCTCATGCGGGGGGAGCTGTTGACTTAACAATTTTTTCTTTGCATTTAGCTGGGATTTCTTCAATTCTAAGCTCTGTAAATTTTATTACAACAGTAATTAACATGCGGTGACAGGGTATGCAGTTTGAGCGATTACCTTTGTTCGTATGATCTGTAAAGATTACTGCAATTATGTTATTACTTTCTTTGCCTGTATTGGCCGGTGCAATTACTATGTTGTTAACTGATCGAAATTTTAATACATCTTTCTTCGATCCAGCAGGTGGGGGTGACCCGGTGTTGTATCAACATTTGTTTTGATTCTTTGGGCATCCAGAGGTTTACATTTTGATTATTCCTGGGTTTGGAATGATTTCTCATATTGTTAGTCATTATGCTTGTAAAAAAGAGACCTTTGGTACTTTAGGGATGGTATATGCTATGCTATCAATTGGTATTTTAGGGTTTATTGTTTGAGCTCATCATATGTTTACAGTTGGAATGGACGTTGATACTCGAGCTTACTTTACTGCTGCAACTATGATTATTGCTGTACCTACTGGAATTAAAGTTTTCAGTTGATTAGCAACTATTTATGGTGCCCGGGTTAAGTACGAAACTCCTATGCTTTGAGCATTGGGATTTATTTTCTTATTCACTGTTGGTGGTTTAACAGGTATTGTATTGTCAAACTCATCTTTAGATATTATGCTACATGATACATATTATGTAGTTGCTCACTTCCATTATGTGTTGTCAATGGGTGCAATTTTTTCATTGTTTGGAGGGTTCACTTATTGATTCCCTTTAATGACTGGATTGACACTTCATGAGCGATGATCAAAAGCACACTTTTTCATCATGTTTATTGGTGTAAATTTGACTTTCTTCCCTCAACACTTCTTAGGATTAGCTGGATTACCTCGACGTTATTCA
>YK2968_Lau_Basin
AACTTTGTATCTTTTGTTTGCTGTATGGGCAGGTTTAGTTGGTACTGCTCTTAGTCTGTTAATTCGAGCGGAGCTTGGTCAACCAGGTGCTCTATTAGGGGACGATCAACTTTATAACGTGATTGTGACTGCTCATGGTATAATTATAATTTTCTTCTTAGTAATGCCTATGATGATGGGTGGGTTTGGTAACTGATTAGTTCCTTTAATGTTAGGTGCTCCTGACATGGCTTTCCCTCGATTAAATAACATAGGTTTCTGACTTCTTCCTCCAGCATTAACTCTACTTTTGGCTTCTTCAGCTGTAGAAAGTGGTTCTGGTACTGGGTGAACTGTTTATCCTCCATTAGCTGGAAATCTTGCTCATGCGGGGGGAGCTGTTGACTTAACAATTTTTTCTTTGCATTTAGCTGGGATTTCTTCAATTCTAAGCTCTGTAAATTTTATTACAACAGTAATTAACATGCGGTGACAAGGTATGCAGTTTGAGCGATTACCTTTGTTCGTGTGATCTGTAAAGATTACTGCAATTATGTTATTACTTTCTTTGCCTGTATTGGCCGGTGCAATTACTATGTTGTTAACTGATCGAAATTTTAATACATCTTTCTTCGATCCAGCAGGTGGGGGTGATCCGGTGTTGTATCAACATTTGTTTTGATTCTTTGGGCATCCAGAGGTTTACATTTTGATTATTCCTGGGTTTGGAATGATTTCTCATATTGTTAGTCATTATGCTTGTAAAAAAGAGACCTTTGGTACTTTAGGGATGGTATATGCTATGCTATCAATTGGTATTTTAGGATTTATTGTTTGAGCTCATCATATGTTTACAGTTGGAATGGACGTTGATACTCGAGCTTACTTTACTGCTGCAACTATGATTATTGCTGTACCTACTGGAATTAAAGTTTTCAGTTGATTAGCAACTATTTATGGTGCCCGGGTTAAGTATGAAACTCCTATGCTTTGAGCATTGGGATTTATTTTCTTATTCACTGTTGGTGGTTTAACAGGTATTGTATTGTCAAACTCATCTTTAGATATTATGCTACATGATACATATTATGTAGTTGCTCATTTCCATTATGTGTTGTCAATGGGTGCAATTTTTTCATTGTTTGGAGGGTTCACTTATTGATTCCCTTTAATGACTGGATTGACACTTCATGAGCGATGATCAAAAGCACACTTTTTCATCATGTTTATTGGTGTAAATTTGACTTTCTTCCCTCAACACTTCTTAGGATTAGCTGGATTACCTCGACGTTATTCA
>YK2969_Lau_Basin
AACTTTGTATCTTTTGTTTGCTGTATGGGCAGGTTTAGTTGGTACTGCTCTTAGTCTGTTAATTCGAGCGGAGCTTGGTCAACCAGGTGCTCTATTAGGGGACGATCAACTTTATAACGTGATTGTGACTGCTCATGGTATAATTATAATTTTCTTCTTAGTAATGCCTATGATGATGGGTGGGTTTGGTAACTGATTAGTTCCTTTAATGTTAGGTGCTCCTGACATGGCTTTCCCTCGATTAAATAACATAGGTTTCTGACTTCTTCCTCCAGCATTAACTCTACTTTTGGCTTCTTCAGCTGTAGAAAGTGGTTCTGGTACTGGGTGAACTGTTTATCCTCCATTAGCTGGAAATCTTGCTCATGCGGGGGGAGCTGTTGACTTAACAATTTTTTCTTTGCATTTAGCTGGGATTTCTTCAATTCTAAGCTCTGTAAATTTTATTACAACAGTAATTAACATGCGGTGACAAGGTATGCAGTTTGAGCGATTACCTTTGTTCGTGTGATCTGTAAAGATTACTGCAATTATGTTATTACTTTCTTTGCCTGTATTGGCCGGTGCAATTACTATGTTGTTAACTGATCGAAATTTTAATACATCTTTCTTCGATCCAGCAGGTGGGGGTGATCCGGTGTTGTATCAACATTTGTTTTGATTCTTTGGGCATCCAGAGGTTTACATTTTGATTATTCCTGGGTTTGGAATGATTTCTCATATTGTTAGTCATTATGCTTGTAAAAAAGAGACCTTTGGTACTTTAGGGATGGTATATGCTATGCTATCAATTGGTATTTTAGGATTTATTGTTTGAGCTCATCATATGTTTACAGTTGGAATGGACGTTGATACTCGAGCTTACTTTACTGCTGCAACTATGATTATTGCTGTACCTACTGGAATTAAAGTTTTCAGTTGATTAGCAACTATTTATGGTGCCCGGGTTAAGTATGAAACTCCTATGCTTTGAGCATTGGGATTTATTTTCTTATTCACTGTTGGTGGTTTAACAGGTATTGTATTGTCAAACTCATCTTTAGATATTATGCTACATGATACATATTATGTAGTTGCTCATTTCCATTATGTGTTGTCAATGGGTGCAATTTTTTCATTGTTTGGAGGGTTCACTTATTGATTCCCTTTAATGACTGGATTGACACTTCATGAGCGATGATCAAAAGCACACTTTTTCATCATGTTTATTGGTGTAAATTTGACTTTCTTCCCTCAACACTTCTTAGGATTAGCTGGATTACCTCGACGTTATTCA
>YK2970_Lau_Basin
AACTTTGTATCTTTTGTTTGCTGTATGGGCAGGTTTAGTTGGTACTGCTCTTAGTCTGTTAATTCGAGCGGAGCTTGGTCAACCAGGTGCTCTATTAGGGGACGATCAACTTTATAACGTGATTGTAACTGCTCATGGTATAATTATAATTTTCTTCTTAGTAATGCCTATGATGATGGGTGGGTTTGGTAACTGATTAGTTCCTTTAATGTTAGGTGCTCCTGACATGGCTTTCCCTCGATTAAATAACATAGGTTTCTGACTTCTTCCTCCAGCATTAACTCTACTTTTGGCTTCTTCAGCCGTAGAAAGTGGTTCTGGTACTGGGTGAACTGTTTATCCTCCATTAGCTGGAAATCTTGCTCATGCGGGGGGAGCTGTTGACTTAACAATTTTTTCTTTGCATTTAGCTGGGATTTCTTCAATTCTAAGCTCTGTAAATTTTATTACAACAGTAATTAACATGCGGTGACAAGGTATGCAGTTTGAGCGATTACCTTTGTTCGTGTGATCTGTAAAGATTACTGCAATTATGTTATTACTTTCTTTGCCTGTATTGGCCGGTGCAATTACTATGTTGTTAACTGATCGAAATTTTAATACATCTTTCTTCGATCCAGCAGGTGGGGGTGATCCGGTGTTGTATCAACATTTGTTTTGATTCTTTGGGCATCCAGAGGTTTACATTTTGATTATTCCTGGGTTTGGAATGATTTCTCATATTGTTAGTCATTATGCTTGTAAAAAAGAGACCTTTGGTACTTTAGGGATGGTATATGCTATGCTATCAATTGGTATTTTAGGGTTTATTGTTTGAGCTCATCATATGTTTACAGTTGGAATGGATGTTGATACTCGAGCTTACTTTACTGCTGCAACTATGATTATTGCTGTACCTACTGGAATTAAAGTTTTCAGTTGATTAGCAACTATTTATGGTGCCCGGGTTAAGTATGAAACTCCTATGCTTTGAGCATTGGGATTTATTTTCTTATTCACTGTTGGTGGTTTAACAGGTATTGTATTGTCAAACTCATCTTTAGATATTATGCTACATGATACATATTATGTAGTTGCTCACTTCCATTATGTGTTGTCAATGGGTGCAATTTTTTCATTGTTTGGAGGGTTCACTTATTGATTCCCTTTAATGACTGGATTGACACTTCATGAGCGATGATCAAAAGCACACTTTTTCATCATGTTTATTGGTGTAAATTTGACTTTCTTCCCTCAACACTTCTTAGGATTAGCTGGATTACCTCGACGTTATTCA
>YK2972_Lau_Basin
AACTTTGTATCTTTTGTTTGCTGTATGGGCAGGTTTAGTTGGTACTGCTCTTAGTTTGTTAATTCGAGCGGAGCTTGGTCAACCAGGTGCTCTATTAGGGGACGATCAACTTTATAACGTGATTGTAACTGCTCATGGTATAATTATAATTTTCTTCTTAGTAATGCCTATGATGATGGGTGGGTTTGGTAACTGATTAGTTCCTTTAATGTTAGGTGCTCCTGACATGGCTTTCCCTCGATTAAATAACATGGGTTTCTGACTTCTTCCTCCAGCATTAACTCTACTTTTGGCTTCTTCAGCCGTAGAAAGTGGTTCTGGTACTGGGTGAACTGTTTATCCTCCATTAGCTGGAAATCTTGCTCATGCGGGGGGAGCTGTTGACTTAACAATTTTTTCTTTGCATTTAGCTGGGATTTCTTCAATTCTAAGCTCTGTAAATTTTATTACAACAGTAATTAACATGCGGTGACAAGGTATGCAGTTTGAGCGATTACCTTTGTTCGTGTGATCTGTAAAGATTACTGCAATTATGTTATTACTTTCTTTGCCTGTATTGGCCGGTGCAATTACTATGTTGTTAACTGATCGAAATTTTAATACATCTTTCTTCGATCCAGCAGGTGGGGGTGACCCGGTGTTGTACCAACATTTGTTTTGATTCTTTGGGCATCCAGAGGTTTACATTTTGATTATTCCCGGGTTTGGAATGATTTCTCATATTGTTAGTCATTATGCTTGTAAAAAAGAGACCTTTGGTACTTTAGGGATGGTATATGCTATGCTATCAATTGGTATTTTAGGGTTTATTGTTTGAGCTCATCATATGTTTACAGTTGGAATGGACGTTGATACTCGAGCTTACTTTACTGCTGCAACTATGATTATTGCTGTACCTACTGGAATTAAAGTTTTCAGTTGATTAGCAACTATTTATGGTGCCCGGGTTAAGTATGAAACTCCTATGCTTTGAGCATTGGGATTTATTTTCTTATTCACTGTTGGTGGTTTAACAGGTATTGTATTGTCAAACTCATCTTTAGATATTATGCTACATGATACATATTATGTAGTTGCTCACTTCCATTATGTGTTGTCAATGGGTGCAATTTTTTCATTGTTTGGAGGGTTCACTTATTGATTCCCTTTAATGACTGGATTGACACTTCATGAGCGATGATCAAAAGCACACTTTTTCATCATGTTTATTGGTGTAAATTTGACTTTCTTCCCTCAACACTTCTTAGGATTAGCTGGATTACCTCGACGTTATTCA
>YK2974_Lau_Basin
AACTTTGTATCTTTTGTTTGCTGTATGGGCAGGTTTAGTTGGTACTGCTCTTAGTCTGTTAATTCGAGCGGAGCTTGGTCAACCAGGCGCTCTATTAGGGGACGATCAACTTTATAACGTGATTGTAACTGCTCATGGTATAATTATAATTTTCTTCTTAGTAATGCCTATGATGATGGGTGGGTTTGGTAACTGATTAGTTCCTTTAATGTTAGGTGCTCCTGACATGGCTTTCCCTCGATTAAATAACATAGGTTTCTGACTTCTTCCTCCAGCATTAACTCTACTTTTAGCTTCTTCAGCCGTAGAAAGTGGTTCTGGTACTGGGTGAACTGTTTATCCTCCATTAGCTGGAAATCTTGCTCATGCGGGGGGAGCTGTTGACTTAACAATTTTTTCTTTGCATTTAGCTGGGATTTCTTCAATTCTAAGCTCTGTAAATTTTATTACAACAGTAATTAACATGCGGTGACAAGGTATGCAGTTTGAGCGATTGCCTTTGTTCGTGTGATCTGTAAAGATTACTGCAATCATGTTATTACTTTCTTTGCCTGTGTTGGCCGGTGCAATTACTATGTTGTTAACTGATCGAAATTTTAATACATCTTTCTTCGATCCAGCAGGTGGGGGTGACCCGGTGTTGTATCAACATTTGTTTTGATTCTTTGGGCATCCAGAGGTTTACATTTTGATTATTCCTGGGTTTGGAATGATTTCTCATATTGTTAGTCATTATGCTTGTAAAAAAGAGACCTTTGGTACTTTAGGGATGGTATATGCTATGCTATCAATTGGTATTTTAGGGTTTATTGTTTGAGCTCATCATATGTTTACAGTTGGAATGGACGTTGATACTCGAGCTTACTTTACTGCTGCAACTATGATTATTGCTGTACCCACTGGGATTAAAGTTTTCAGTTGATTAGCAACTATTTATGGTGCCCGGGTTAAGTATGAAACTCCTATGCTTTGAGCATTGGGATTTATTTTCTTATTCACTGTTGGTGGTTTAACAGGTATTGTATTGTCAAACTCATCTTTAGATATTATACTACATGATACATATTATGTAGTTGCTCACTTCCATTATGTGTTGTCAATGGGTGCAATTTTTTCATTGTTTGGAGGGTTCACTTATTGATTCCCTTTAATGACTGGATTGACACTTCATGAGCGATGATCAAAAGCACACTTTTTCATCATGTTTATTGGTGTAAATTTGACTTTCTTCCCTCAACACTTCTTAGGATTAGCTGGATTACCTCGACGTTATTCA
>YK2976_Lau_Basin
AACTTTGTATCTTTTGTTTGCTGTATGGGCAGGTTTAGTTGGTACTGCTCTTAGTCTGTTAATTCGAGCGGAGCTTGGTCAACCAGGTGCTCTATTAGGGGACGATCAACTTTATAACGTGATTGTAACTGCTCATGGTATAATTATAATTTTCTTCTTAGTAATGCCTATGATGATGGGTGGGTTTGGTAACTGATTAGTTCCTTTAATGTTAGGTGCTCCTGACATGGCTTTCCCTCGATTAAATAACATAGGTTTCTGACTTCTTCCTCCAGCATTAACTCTACTTTTGGCTTCTTCAGCCGTAGAAAGTGGTTCTGGTACTGGGTGAACTGTTTATCCTCCATTAGCTGGAAATCTTGCTCATGCGGGGGGAGCTGTTGACTTAACAATTTTTTCTTTGCATTTAGCTGGGATTTCTTCAATTCTAAGCTCTGTAAATTTTATTACAACAGTAATTAACATGCGGTGACAAGGTATGCAGTTTGAGCGATTACCTTTGTTCGTGTGATCTGTAAAAATTACTGCAATTATGTTATTACTTTCTTTGCCTGTATTGGCCGGTGCAATTACTATGTTGTTAACTGATCGAAATTTTAATACATCTTTCTTCGATCCGGCAGGTGGGGGTGACCCGGTGTTGTATCAACATTTGTTTTGATTCTTTGGGCATCCAGAGGTTTACATTTTGATTATTCCTGGGTTTGGAATGATTTCTCATATTGTTAGTCATTATGCTTGTAAAAAAGAGACCTTTGGTACTTTAGGGATGGTATATGCTATGCTATCAATTGGTATTTTAGGGTTTATTGTTTGAGCTCATCATATGTTTACAGTTGGAATGGACGTTGATACTCGAGCTTACTTTACTGCTGCAACTATGATTATTGCTGTACCTACTGGAATTAAAGTTTTCAGTTGATTAGCAACTATTTATGGTGCCCGGGTTAAGTATGAAACTCCTATGCTTTGAGCATTGGGATTTATTTTCTTATTCACTGTTGGTGGTTTAACAGGTATTGTATTGTCAAACTCATCTTTAGATATTATGCTACATGATACATATTATGTAGTTGCTCACTTCCATTATGTGTTGTCAATGGGTGCAATTTTTTCATTGTTTGGAGGGTTCACTTATTGATTCCCTTTAATGACTGGATTGACACTTCATGAGCGATGATCAAAAGCACACTTTTTCATCATGTTTATTGGTGTAAATTTGACTTTCTTCCCTCAACACTTCTTAGGATTAGCTGGATTACCTCGACGTTATTCA
>YK2977_Lau_Basin
AACTTTGTATCTTTTGTTTGCTGTATGGGCAGGTTTAGTTGGTACTGCTCTTAGTTTGTTAATTCGAGCGGAGCTTGGTCAACCAGGTGCTCTATTAGGGGACGATCAACTTTATAACGTGATTGTAACTGCTCATGGTATAATTATAATTTTCTTCTTAGTAATGCCTATGATGATGGGTGGGTTTGGTAACTGATTAGTTCCTTTAATGTTAGGTGCTCCTGACATGGCTTTCCCTCGATTAAATAACATAGGTTTCTGACTTCTTCCTCCAGCATTAACTCTACTTTTGGCTTCTTCAGCCGTAGAAAGTGGTTCTGGTACTGGGTGAACTGTTTATCCTCCATTAGCTGGAAATCTTGCTCACGCGGGGGGAGCTGTTGACTTAACAATTTTTTCTTTGCATTTAGCTGGGATTTCTTCAATTCTAAGCTCTGTAAATTTTATTACAACAGTAATTAACATGCGGTGACAAGGTATGCAGTTTGAGCGATTACCTTTGTTCGTGTGATCTGTAAAGATTACTGCAATTATGTTATTACTTTCTTTGCCTGTATTGGCCGGTGCAATTACTATGTTGTTAACTGATCGAAATTTTAATACATCTTTCTTCGATCCAGCAGGTGGGGGTGACCCGGTGTTGTATCAACATTTGTTTTGATTCTTTGGGCATCCAGAGGTTTATATTTTGATTATTCCTGGGTTTGGAATGATTTCTCATATTGTTAGTCATTACGCTTGTAAAAAAGAGACCTTTGGTACTTTAGGGATGGTATATGCTATGCTATCAATTGGTATTTTAGGGTTTATTGTTTGAGCTCATCATATGTTTACAGTTGGAATGGACGTTGATACTCGAGCTTACTTTACTGCTGCAACTATGATTATTGCTGTACCTACTGGAATTAAAGTTTTCAGTTGATTAGCAACTATTTATGGTGCCCGGGTTAAGTATGAAACTCCTATGCTTTGAGCATTGGGATTTATTTTCTTATTCACTGTTGGTGGTTTAACAGGTATTGTATTGTCAAACTCATCTTTAGATATTATGCTACATGATACATATTATGTAGTTGCTCACTTCCATTATGTGTTGTCAATGGGTGCAATTTTTTCATTGTTTGGAGGGTTCACTTATTGATTCCCTTTAATGACTGGATTGACACTTCATGAGCGATGATCAAAAGCACACTTTTTCATCATGTTTATTGGTGTAAATTTGACTTTCTTCCCTCAACACTTCTTAGGATTAGCTGGATTACCTCGACGTTATTCA
