# Supplementary material for: Population connectivity of the hydrothermal-vent limpet Shinkailepas tollmanni in the Southwest Pacific (Gastropoda: Neritimorpha: Phenacolepadidae)
Source: PLoS One. 2020 Sep 29;15(9):e0239784. doi: 10.1371/journal.pone.0239784 (PMC7523946; doi:10.1371/journal.pone.0239784)
Supplement: S2 File — (FAS) [file pone.0239784.s005.fas]

>AT076_Lau_Basin
AGGTGCTCTATTAGGGGACGATCAACTTTATAACGTGATTGTAACTGCTCATGGTATAATTATAATTTTCTTCTTAGTAATGCCTATGATGATGGGTGGGTTTGGTAACTGATTAGTTCCTTTAATGTTAGGTGCTCCTGACATGGCTTTCCCTCGATTAAATAACATAGGTTTCTGACTTCTTCCTCCAGCATTAACTCTACTTTTAGCTTCTTCAGCCGTAGAAAGTGGTTCTGGTACTGGGTGAACTGTTTATCCTCCATTAGCTGGAAATCTTGCTCATGCGGGGGGAGCTGTTGACTTAACAATTTTTTCTTTGCATTTAGCTGGGATTTCTTCAATTCTAAGCTCTGTAAATTTTATTACAACAGTAATTAACATGCGGTGACAAGGTATGCAGTTTGAGCGATTACCTTTGTTCGTGTGATCTGTAAAGATTACTGCAATTATGTTATTACTTTCTTTGCCTGTATTGG
>AT004_Lau_Basin
AGGTGCTCTATTAGGGGACGATCAACTTTATAACGTGATTGTAACTGCTCATGGTATAATTATAATTTTCTTCTTAGTAATGCCTATGATGATGGGTGGGTTTGGTAACTGATTAGTTCCTTTAATGTTAGGTGCTCCTGACATGGCTTTCCCTCGATTAAATAACATAGGTTTCTGACTTCTTCCTCCAGCATTAACTCTACTTTTAGCTTCTTCAGCCGTAGAAAGTGGTTCTGGTACTGGGTGAACTGTTTATCCTCCATTAGCTGGAAATCTTGCTCATGCGGGGGGAGCTGTTGACTTAACAATTTTTTCTTTGCATTTAGCTGGGATTTCTTCAATTCTAAGCTCTGTAAATTTTATTACAACAGTAATTAACATGCGGTGACAAGGTATGCAGTTTGAGCGATTACCTTTGTTCGTGTGATCTGTAAAGATTACTGCAATCATGTTATTACTTTCTTTGCCTGTGTTGG
>AT012_Lau_Basin
AGGTGCTCTATTAGGGGACGATCAACTTTATAACGTGATTGTAACTGCTCATGGTATAATTATAATTTTCTTCTTAGTAATGCCTATGATGATGGGTGGGTTTGGTAACTGATTAGTTCCTTTAATGTTAGGTGCTCCTGACATGGCTTTCCCTCGATTAAATAACATAGGTTTCTGACTTCTTCCTCCAGCATTAACTCTACTTTTAGCTTCTTCAGCCGTAGAAAGTGGTTCTGGTACTGGGTGAACTGTTTATCCTCCATTAGCTGGAAATCTTGCTCATGCGGGGGGAGCTGTTGACTTAACAATTTTTTCTTTGCATTTAGCTGGGATTTCTTCAATTCTAAGCTCTGTAAATTTTATTACAACAGTAATTAACATGCGGTGACAAGGTATGCAGTTTGAGCGATTACCTTTGTTCGTGTGATCTGTAAAGATTACTGCAATCATGTTATTACTTTCTTTGCCTGTGTTGG
>AT020_Lau_Basin
AGGTGCTCTATTAGGGGACGATCAACTTTATAACGTGATTGTAACTGCTCATGGTATAATTATAATTTTCTTCTTAGTAATGCCTATGATGATGGGTGGGTTTGGTAACTGATTAGTTCCTTTAATGTTAGGTGCTCCTGACATGGCTTTCCCTCGATTAAATAACATAGGTTTCTGACTTCTTCCTCCAGCATTAACTCTACTTTTGGCTTCTTCAGCCGTAGAAAGTGGTTCTGGTACTGGGTGAACTGTTTATCCTCCATTAGCTGGGAATCTTGCTCATGCGGGGGGAGCTGTTGACTTAACAATTTTTTCTTTGCATTTAGCTGGGATTTCTTCAATTCTAAGCTCTGTAAATTTTATTACAACAGTAATTAACATGCGGTGACAAGGTATGCAGTTTGAGCGATTACCTTTGTTCGTGTGATCTGTAAAGATTACTGCAATTATGTTATTACTTTCTTTGCCTGTATTGG
>AT028_Lau_Basin
AGGTGCTCTATTAGGGGACGATCAACTTTATAACGTGATTGTAACTGCTCATGGTATAATTATAATTTTCTTCTTAGTAATGCCTATGATGATGGGTGGGTTTGGTAACTGATTAGTTCCTTTAATGTTAGGTGCTCCTGACATGGCTTTCCCTCGATTAAATAACATAGGTTTCTGACTTCTTCCTCCAGCATTAACTCTACTTTTGGCTTCTTCAGCTGTAGAAAGTGGTTCTGGTACTGGGTGAACTGTTTATCCTCCATTAGCTGGAAATCTTGCTCATGCGGGGGGAGCTGTTGACTTAACAATTTTTTCTTTGCATTTAGCTGGGATTTCTTCAATTCTAAGCTCTGTAAATTTTATTACAACAGTAATTAACATGCGGTGACAAGGTATGCAGTTTGAGCGATTACCTTTGTTCGTGTGATCTGTAAAGATTACTGCAATTATGTTATTACTTTCTTTGCCTGTATTGG
>AT036_Lau_Basin
AGGTGCTCTATTAGGGGACGATCAACTTTATAACGTGATTGTGACTGCTCATGGTATAATTATAATTTTCTTCTTAGTAATGCCTATGATGATGGGTGGGTTTGGTAACTGATTAGTTCCTTTAATGTTAGGTGCTCCTGACATGGCTTTCCCTCGATTAAATAACATAGGTTTCTGACTTCTTCCTCCAGCATTAACTCTACTTTTGGCTTCTTCAGCTGTAGAAAGTGGTTCTGGTACTGGGTGAACTGTTTATCCTCCATTAGCTGGAAATCTTGCTCATGCGGGGGGAGCTGTTGACTTAACAATTTTTTCTTTGCATTTAGCTGGGATTTCTTCAATTCTAAGCTCTGTAAATTTTATTACAACAGTAATTAACATGCGGTGACAAGGTATGCAGTTTGAGCGATTACCTTTGTTCGTGTGATCTGTAAAGATTACTGCAATTATGTTATTACTTTCTTTGCCTGTATTGG
>AT044_Lau_Basin
AGGTGCTCTATTAGGGGACGATCAACTTTATAACGTGATTGTAACTGCTCATGGTATAATTATAATTTTCTTCTTAGTAATGCCTATGATGATGGGTGGGTTTGGTAACTGATTAGTTCCTTTAATGTTAGGTGCTCCTGACATGGCTTTCCCTCGATTAAATAACATAGGTTTCTGACTTCTTCCTCCAGCATTAACTCTACTTTTGGCTTCTTCAGCCGTAGAAAGTGGTTCTGGTACTGGGTGAACTGTTTATCCTCCATTAGCTGGAAATCTTGCTCATGCGGGGGGAGCTGTTGACTTAACAATTTTTTCTTTGCATTTAGCTGGGATTTCTTCAATTCTAAGCTCTGTAAATTTTATTACAACAGTAATTAACATGCGGTGACAAGGTATGCAGTTTGAGCGATTACCTTTGTTCGTGTGATCTGTAAAGATTACTGCAATTATGTTATTACTTTCTTTGCCTGTATTGG
>AT052_Lau_Basin
AGGTGCTCTATTAGGGGACGATCAACTTTATAACGTGATTGTAACTGCTCATGGTATAATTATAATTTTCTTCTTAGTAATGCCTATGATGATGGGTGGGTTTGGTAACTGATTAGTTCCTTTAATGTTAGGTGCTCCTGACATGGCTTTCCCTCGATTAAATAACATAGGTTTCTGACTTCTTCCTCCAGCATTAACTCTACTTTTGGCTTCTTCAGCTGTAGAAAGTGGTTCTGGTACTGGGTGAACTGTTTATCCTCCATTAGCTGGAAATCTTGCCCATGCGGGGGGAGCTGTTGACTTAACAATTTTTTCTTTGCATTTAGCTGGGATTTCTTCAATTCTAAGCTCTGTAAATTTTATTACAACAGTAATTAACATGCGGTGACAAGGTATGCAGTTTGAGCGATTACCTTTGTTCGTGTGATCTGTAAAGATTACTGCAATTATGTTATTACTTTCTTTGCCTGTATTGG
>AT060_Lau_Basin
AGGTGCTCTATTAGGGGACGATCAACTTTATAACGTGATTGTAACTGCTCATGGTATAATTATAATTTTCTTCTTAGTAATGCCTATGATGATGGGTGGGTTTGGTAACTGATTAGTTCCTTTAATGTTAGGTGCTCCTGACATGGCTTTCCCTCGATTAAATAACATAGGTTTCTGACTTCTTCCTCCAGCATTAACTCTACTTTTGGCTTCTTCAGCCGTAGAAAGTGGTTCTGGTACTGGGTGAACTGTTTATCCTCCATTAGCTGGAAATCTTGCTCATGCGGGGGGAGCTGTTGACTTGACAATTTTTTCTTTGCATTTAGCTGGGATTTCTTCAATTCTAAGCTCTGTAAATTTTATTACAACAGTAATTAACATGCGGTGACAAGGTATGCAGTTTGAGCGATTACCTTTGTTCGTATGATCTGTAAAGATTACTGCAATTATGTTATTACTTTCTTTGCCTGTATTGG
>AT068_Lau_Basin
AGGTGCTCTATTAGGGGACGATCAACTTTATAACGTGATTGTGACTGCTCATGGTATAATTATAATTTTCTTCTTAGTAATGCCTATGATGATGGGTGGGTTTGGTAACTGATTAGTTCCTTTAATGTTAGGTGCTCCTGACATGGCTTTCCCTCGATTAAATAACATAGGTTTCTGACTTCTTCCTCCAGCATTAACTCTACTTTTGGCTTCTTCAGCTGTAGAAAGTGGTTCTGGTACTGGGTGAACTGTTTATCCTCCATTAGCTGGAAATCTTGCTCATGCGGGGGGAGCTGTTGACTTAACAATTTTTTCTTTGCATTTAGCTGGGATTTCTTCAATTCTAAGCTCTGTAAATTTTATTACAACAGTAATTAACATGCGGTGACAAGGTATGCAGTTTGAGCGATTACCTTTGTTCGTGTGATCTGTAAAGATTACTGCAATTATGTTATTACTTTCTTTGCCTGTATTGG
>AT077_Lau_Basin
AGGTGCTCTATTAGGGGACGATCAACTTTATAACGTGATTGTAACTGCTCATGGTATAATTATAATTTTCTTCTTAGTAATGCCTATGATGATGGGTGGGTTTGGTAACTGATTAGTTCCTTTAATGTTAGGTGCTCCTGACATGGCTTTCCCTCGATTAAATAACATAGGTTTCTGACTTCTTCCTCCAGCATTAACTCTACTTTTGGCTTCTTCAGCCGTAGAAAGTGGTTCTGGTACTGGGTGAACTGTTTATCCTCCATTAGCTGGAAATCTTGCTCATGCGGGGGGAGCTGTTGACTTAACAATTTTTTCTTTGCATTTAGCTGGGATTTCTTCAATTCTAAGCTCTGTAAATTTTATTACAACAGTGATTAACATGCGGTGACAAGGTATGCAGTTTGAGCGATTACCTTTGTTCGTATGATCTGTAAAGATTACTGCAATTATGTTATTACTTTCTTTGCCTGTATTGG
>AT005_Lau_Basin
AGGTGCTCTATTAGGGGACGATCAACTTTATAACGTGATTGTAACTGCTCATGGTATAATTATAATTTTCTTCTTAGTAATGCCTATGATGATGGGTGGGTTTGGTAACTGATTAGTTCCTTTAATGTTAGGTGCTCCTGACATGGCTTTCCCTCGATTAAATAACATAGGTTTCTGACTTCTTCCTCCAGCATTAACTCTACTTTTGGCTTCTTCAGCCGTAGAAAGTGGTTCTGGTACTGGGTGAACTGTTTATCCTCCATTAGCTGGAAATCTTGCTCATGCGGGGGGAGCTGTTGACTTAACAATTTTTTCTTTGCATTTAGCTGGGATTTCTTCAATTCTAAGCTCTGTAAATTTTATTACAACAGTAATTAACATGCGGTGACAAGGTATGCAGTTTGAGCGATTACCTTTGTTCGTGTGATCTGTAAAGATTACTGCAATTATGTTATTACTTTCTTTGCCTGTGTTGG
>AT013_Lau_Basin
AGGTGCTCTATTAGGGGACGATCAACTTTATAACGTGATTGTAACTGCTCATGGTATAATTATAATTTTCTTCTTAGTAATGCCTATGATGATGGGTGGGTTTGGTAACTGATTAGTTCCTTTAATGTTAGGTGCTCCTGACATGGCTTTCCCTCGATTAAATAACATAGGTTTCTGACTTCTTCCTCCAGCATTAACTCTACTTTTGGCTTCTTCAGCCGTAGAAAGTGGTTCTGGTACTGGGTGAACTGTTTATCCTCCATTAGCTGGAAATCTTGCTCATGCGGGGGGAGCTGTTGACTTAACAATTTTTTCTTTGCATTTAGCTGGGATTTCTTCAATTCTAAGCTCTGTAAATTTTATTACAACAGTAATTAACATGCGGTGACAAGGTATGCAGTTTGAGCGATTACCTTTGTTCGTATGATCTGTAAAGATTACTGCAATTATGTTATTACTTTCTTTGCCTGTATTGG
>AT021_Lau_Basin
AGGTGCTCTATTAGGGGACGATCAACTTTATAACGTGATTGTAACTGCTCATGGTATAATTATAATTTTCTTCTTAGTAATGCCTATGATGATGGGTGGGTTTGGTAACTGATTAGTTCCTTTAATGTTAGGTGCTCCTGACATGGCTTTCCCTCGATTAAATAACATAGGTTTCTGACTTCTTCCTCCAGCATTAACTCTACTTTTGGCTTCTTCAGCCGTAGAAAGTGGTTCTGGTACTGGGTGAACTGTTTATCCTCCATTAGCTGGAAATCTTGCTCATGCGGGGGGAGCTGTTGACTTAACAATTTTTTCTTTGCATTTAGCTGGGATTTCTTCAATTCTAAGCTCTGTAAATTTTATTACAACAGTAATTAACATGCGGTGACAAGGTATGCAGTTTGAGCGATTACCTTTGTTCGTGTGATCTGTAAAGATTACTGCAATTATGTTATTACTTTCTTTGCCTGTATTGG
>AT029_Lau_Basin
AGGTGCTCTATTAGGGGACGATCAACTTTATAACGTGATTGTAACTGCTCATGGTATAATTATAATTTTCTTCTTAGTAATGCCTATGATGATGGGTGGGTTTGGTAACTGATTAGTTCCTTTAATGTTAGGTGCTCCTGACATGGCTTTCCCTCGATTAAATAACATAGGTTTCTGACTTCTTCCTCCAGCATTAACTCTACTTTTGGCTTCTTCAGCTGTAGAAAGTGGTTCTGGTACTGGGTGAACTGTTTATCCTCCATTAGCTGGAAATCTTGCTCATGCGGGGGGAGCTGTTGACTTAACAATTTTTTCTTTGCATTTAGCTGGGATTTCTTCAATTCTAAGCTCTGTAAATTTTATTACAACAGTAATTAACATGCGGTGACAAGGTATGCAGTTTGAGCGATTACCTTTGTTCGTGTGATCTGTAAAGATTACTGCAATTATGTTATTACTTTCTTTGCCTGTATTGG
>AT037_Lau_Basin
AGGTGCTCTATTAGGGGACGATCAACTTTATAACGTGATTGTAACTGCTCATGGTATAATTATAATTTTCTTCTTAGTAATGCCTATGATGATGGGTGGGTTTGGTAACTGATTAGTTCCTTTAATGTTAGGTGCTCCTGACATGGCTTTCCCTCGATTAAATAACATAGGTTTCTGACTTCTTCCTCCAGCATTAACTCTACTTTTGGCTTCTTCAGCCGTAGAAAGTGGTTCTGGTACTGGGTGAACTGTTTATCCTCCATTAGCTGGAAATCTTGCTCACGCGGGGGGAGCTGTTGACTTAACAATTTTTTCTTTGCATTTAGCTGGGATTTCTTCAATTCTAAGCTCTGTAAATTTTATTACAACAGTAATTAACATGCGGTGACAAGGTATGCAGTTTGAGCGATTACCTTTGTTCGTGTGATCTGTAAAGATTACTGCAATTATGTTATTACTTTCTTTGCCTGTATTGG
>AT045_Lau_Basin
AGGTGCTCTATTAGGGGACGATCAACTTTATAACGTGATTGTAACTGCTCATGGTATAATTATAATTTTCTTCTTAGTAATGCCTATGATGATGGGTGGGTTTGGTAACTGATTAGTTCCTTTAATGTTAGGTGCTCCTGACATGGCTTTCCCTCGATTAAATAACATAGGTTTCTGACTTCTTCCTCCAGCATTAACTCTACTTTTGGCTTCTTCAGCCGTAGAAAGTGGTTCTGGTACTGGGTGAACTGTTTATCCTCCATTAGCTGGAAATCTTGCTCATGCGGGGGGAGCTGTTGACTTAACAATTTTTTCTTTGCATTTAGCTGGGATTTCTTCAATTCTAAGCTCTGTAAATTTTATTACAACAGTAATTAACATGCGGTGACAAGGTATGCAGTTTGAGCGATTACCTTTGTTCGTGTGATCTGTAAAGATTACTGCAATTATGTTATTACTTTCTTTGCCTGTATTGG
>AT053_Lau_Basin
AGGTGCTCTATTAGGGGACGATCAACTTTATAACGTGATTGTAACTGCTCATGGTATAATTATAATTTTCTTCTTAGTAATGCCTATGATGATGGGTGGGTTTGGTAACTGATTAGTTCCTTTAATGTTAGGTGCTCCTGACATGGCTTTCCCTCGATTAAATAACATAGGTTTCTGACTTCTTCCTCCAGCATTAACTCTACTTTTGGCTTCTTCAGCCGTAGAAAGTGGTTCTGGTACTGGGTGAACTGTTTATCCTCCATTAGCTGGAAATCTTGCTCATGCGGGGGGAGCTGTTGACTTAACAATTTTTTCTTTGCATTTAGCTGGGATTTCTTCAATTCTAAGCTCTGTAAATTTTATTACAACAGTAATTAATATGCGGTGACAAGGTATGCAGTTTGAGCGATTACCTTTGTTCGTGTGATCTGTAAAGATTACTGCAATTATGTTATTACTTTCTTTGCCTGTATTGG
>AT061_Lau_Basin
AGGTGCTCTATTAGGGGACGATCAACTTTATAACGTGATTGTAACTGCTCATGGTATAATTATAATTTTCTTCTTAGTAATGCCTATGATGATGGGTGGGTTTGGTAACTGATTAGTTCCTTTAATGTTAGGTGCTCCTGACATGGCTTTCCCTCGATTAAATAACATAGGTTTCTGACTTCTTCCTCCAGCATTAACTCTACTTTTGGCTTCTTCAGCCGTAGAAAGTGGTTCTGGTACTGGGTGAACTGTTTATCCTCCATTAGCTGGAAATCTTGCTCATGCGGGGGGAGCTGTTGACTTAACAATTTTTTCTTTGCATTTAGCTGGGATTTCTTCAATTCTAAGCTCTGTAAATTTTATTACAACAGTAATTAACATGCGGTGACAAGGTATGCAGTTTGAGCGATTACCTTTGTTCGTGTGATCTGTAAAGATTACTGCAATTATGTTATTACTTTCTTTGCCTGTGTTGG
>AT069_Lau_Basin
AGGTGCTCTATTGGGGGACGATCAACTTTATAACGTGATTGTAACTGCTCATGGTATAATTATAATTTTCTTCTTAGTAATGCCTATGATGATGGGTGGGTTTGGTAACTGATTAGTTCCTTTAATGTTAGGTGCTCCTGACATGGCTTTCCCTCGATTAAATAACATAGGTTTCTGACTTCTTCCTCCAGCATTAACTCTACTTTTGGCTTCCTCAGCCGTAGAAAGTGGTTCTGGTACTGGGTGAACTGTTTATCCTCCATTAGCTGGAAATCTTGCTCATGCGGGGGGAGCTGTTGACTTAACAATTTTTTCTTTGCATTTAGCTGGGATTTCTTCAATTCTAAGCTCTGTAAATTTTATTACAACAGTAATTAACATGCGGTGACAAGGTATGCAGTTTGAGCGATTACCTTTGTTCGTATGATCTGTAAAGATTACTGCAATTATGTTATTACTTTCTTTGCCTGTATTGG
>AT078_Lau_Basin
AGGTGCTCTATTAGGGGACGATCAACTTTATAACGTGATTGTAACTGCTCATGGTATAATTATAATTTTCTTCTTAGTAATGCCTATGATGATGGGTGGGTTTGGTAACTGATTAGTTCCTTTAATGTTAGGTGCTCCTGACATGGCTTTCCCTCGATTAAATAACATAGGTTTCTGACTTCTTCCTCCAGCATTAACTCTACTTTTGGCTTCTTCAGCCGTAGAAAGTGGTTCTGGTACTGGGTGAACTGTTTATCCTCCATTAGCTGGAAATCTTGCTCATGCGGGGGGAGCTGTTGACTTAACAATTTTTTCTTTGCATTTAGCTGGGATTTCTTCAATTCTAAGCTCTGTAAATTTTATTACAACAGTAATTAACATGCGGTGACAAGGTATGCAGTTTGAGCGATTACCTTTGTTCGTATGATCTGTAAAGATTACTGCAATTATGTTATTACTTTCTTTGCCTGTATTGG
>AT006_Lau_Basin
AGGTGCTCTATTAGGGGACGATCAACTTTATAACGTGATTGTAACTGCTCATGGTATAATTATAATTTTCTTCTTAGTAATGCCTATGATGATGGGTGGGTTTGGTAACTGATTAGTTCCTTTAATGTTAGGTGCTCCTGACATGGCTTTTCCTCGATTAAATAACATAGGTTTCTGACTTCTTCCTCCAGCATTAACTCTACTTTTGGCTTCTTCAGCCGTAGAAAGTGGTTCTGGTACTGGGTGAACTGTTTATCCTCCATTAGCTGGAAATCTTGCTCATGCGGGGGGAGCTGTTGACTTAACAATTTTTTCTTTGCATTTAGCTGGGATTTCTTCAATTCTAAGCTCTGTAAATTTTATTACAACAGTAATTAACATGCGGTGACAAGGTATGCAGTTTGAGCGGTTACCTTTGTTCGTGTGATCTGTAAAGATTACTGCAATTATGTTATTACTTTCTTTGCCTGTATTGG
>AT014_Lau_Basin
AGGTGCTCTATTAGGGGACGATCAACTTTATAACGTGATTGTAACTGCTCATGGTATAATTATAATTTTCTTCTTAGTAATGCCTATGATGATGGGTGGGTTTGGTAACTGATTAGTTCCTTTAATGTTAGGTGCTCCTGACATGGCTTTCCCTCGATTAAATAACATAGGTTTCTGACTTCTTCCTCCAGCATTAACTCTACTTTTGGCTTCTTCAGCCGTAGAAAGTGGTTCTGGTACTGGGTGAACTGTTTATCCTCCATTAGCTGGAAATCTTGCTCATGCGGGGGGAGCTGTTGACTTAACAATTTTTTCTTTGCATTTAGCTGGGATTTCTTCAATTCTAAGCTCTGTAAATTTTATTACAACAGTAATTAACATGCGGTGACAAGGTATGCAGTTTGAGCGATTACCTTTGTTCGTGTGATCTGTAAAGATTACTGCAATTATGTTATTACTTTCTTTGCCTGTATTGG
>AT022_Lau_Basin
AGGTGCTCTATTAGGGGACGATCAACTTTATAACGTGATTGTAACTGCTCATGGTATAATTATAATTTTCTTCTTAGTAATGCCTATGATGATGGGTGGGTTTGGTAACTGATTAGTTCCTTTAATGTTAGGTGCTCCTGACATGGCTTTCCCTCGATTAAATAACATAGGTTTCTGACTTCTTCCTCCAGCATTAACTCTACTTTTGGCTTCTTCAGCTGTAGAAAGTGGTTCTGGTACTGGGTGAACTGTTTATCCTCCATTAGCTGGAAATCTTGCTCATGCGGGGGGAGCTGTTGACTTAACAATTTTTTCTTTGCATTTAGCTGGGATTTCTTCAATTCTAAGCTCTGTAAATTTTATTACAACAGTAATTAACATGCGGTGACAAGGTATGCAGTTTGAGCGATTACCTTTGTTCGTGTGATCTGTAAAGATTACTGCAATTATGTTATTACTTTCTTTGCCTGTATTGG
>AT030_Lau_Basin
AGGTGCTCTATTAGGGGACGATCAACTTTATAACGTGATTGTAACTGCTCATGGTATAATTATAATTTTCTTCTTAGTAATGCCTATGATGATGGGTGGGTTTGGTAACTGATTAGTTCCTTTAATGTTAGGTGCTCCTGACATGGCTTTCCCTCGATTAAATAACATAGGTTTCTGACTTCTTCCTCCAGCATTAACTCTACTTTTGGCTTCTTCAGCCGTAGAAAGTGGTTCTGGTACTGGGTGAACTGTTTATCCTCCATTAGCTGGAAATCTTGCTCATGCGGGGGGAGCTGTTGACTTAACAATTTTTTCTTTGCATTTAGCTGGGATTTCTTCAATTCTAAGCTCTGTAAATTTTATTACAACAGTAATTAACATGCGGTGACAAGGTATGCAGTTTGAGCGATTACCTTTGTTCGTATGATCTGTAAAGATTACTGCAATTATGTTATTACTTTCTTTGCCTGTATTGG
>AT038_Lau_Basin
AGGTGCTCTATTAGGGGACGATCAACTTTATAACGTGATTGTAACTGCTCATGGTATAATTATAATTTTCTTCTTAGTAATGCCTATGATGATGGGTGGGTTTGGTAACTGATTAGTTCCTTTAATGTTAGGTGCTCCTGACATGGCTTTCCCTCGATTAAATAACATAGGTTTCTGACTTCTTCCTCCAGCATTAACTCTACTTTTGGCTTCTTCAGCCGTAGAAAGTGGTTCTGGTACTGGGTGAACTGTTTATCCTCCATTAGCTGGAAATCTTGCTCATGCGGGGGGAGCTGTTGACTTAACAATTTTTTCTTTGCATTTAGCTGGGATTTCTTCAATTCTAAGCTCTGTAAATTTTATTACAACAGTAATTAACATGCGGTGACAAGGTATGCAGTTTGAGCGATTACCTTTGTTCGTGTGATCTGTAAAGATTACTGCAATTATGTTATTACTTTCTTTGCCTGTATTGG
>AT046_Lau_Basin
AGGTGCTCTATTAGGGGACGATCAACTTTATAACGTGATTGTAACTGCTCATGGTATAATTATAATTTTCTTCTTAGTAATGCCTATGATGATGGGTGGGTTTGGTAACTGATTAGTTCCTTTAATGTTAGGTGCTCCTGACATGGCTTTCCCTCGATTAAATAACATAGGTTTCTGACTTCTTCCTCCAGCATTAACTCTACTTTTGGCTTCTTCAGCCGTAGAAAGTGGTTCTGGTACTGGGTGAACTGTTTATCCTCCATTAGCTGGAAATCTTGCTCACGCGGGGGGAGCTGTTGACTTAACAATTTTTTCTTTGCATTTAGCTGGGATTTCTTCAATTCTAAGCTCTGTAAATTTTATTACAACAGTAATTAACATGCGGTGACAAGGTATGCAGTTTGAGCGATTACCTTTGTTCGTGTGGTCTGTAAAGATTACTGCAATTATGTTATTACTCTCTTTGCCTGTATTGG
>AT054_Lau_Basin
AGGTGCTCTATTAGGGGACGATCAACTTTATAACGTGATTGTAACTGCTCATGGTATAATTATAATTTTCTTCTTAGTAATGCCTATGATGATGGGTGGGTTTGGTAACTGATTAGTTCCTTTAATGTTAGGTGCTCCTGACATGGCTTTCCCTCGATTGAATAACATAGGTTTCTGACTTCTTCCTCCAGCATTAACTCTACTTTTGGCTTCTTCAGCCGTAGAAAGTGGTTCTGGTACTGGGTGAACTGTTTATCCTCCATTAGCTGGAAATCTTGCTCATGCGGGGGGAGCTGTTGACTTAACAATTTTTTCTTTGCATTTAGCTGGGATTTCTTCAATTCTAAGCTCTGTAAATTTTATTACAACAGTAATTAACATGCGGTGACAAGGTATGCAGTTTGAGCGATTACCTTTGTTCGTGTGATCTGTAAAGATTACTGCAATTATGTTATTACTTTCTTTGCCTGTATTGG
>AT062_Lau_Basin
AGGTGCTCTATTAGGGGACGATCAACTTTATAACGTGATTGTAACTGCTCATGGTATAATTATAATTTTCTTCTTAGTAATGCCTATGATGATGGGTGGGTTTGGTAACTGATTAGTTCCTTTAATGTTAGGTGCTCCTGACATGGCTTTCCCTCGATTAAATAACATAGGTTTCTGACTTCTTCCTCCAGCATTAACTCTACTTTTAGCTTCTTCAGCCGTAGAAAGTGGTTCTGGTACTGGGTGAACTGTTTATCCTCCATTAGCTGGAAATCTTGCTCATGCGGGGGGAGCTGTTGACTTAACAATTTTTTCTTTGCATTTAGCTGGGATTTCTTCAATTCTAAGCTCTGTAAATTTTATTACAACAGTAATTAACATGCGGTGACAAGGTATGCAGTTTGAGCGATTACCTTTGTTCGTGTGATCTGTAAAGATTACTGCAATCATGTTATTACTTTCTTTGCCTGTGTTGG
>AT070_Lau_Basin
AGGTGCTCTACTAGGGGACGATCAACTTTATAACGTGATTGTAACTGCTCATGGTATAATTATAATTTTCTTCTTAGTAATGCCTATGATGATGGGTGGGTTTGGTAACTGATTAGTTCCTCTAATGTTAGGTGCTCCTGACATGGCTTTCCCTCGATTGAATAACATAGGTTTCTGACTTCTTCCTCCAGCATTAACTCTACTTTTGGCTTCTTCAGCCGTAGAAAGTGGTTCTGGTACTGGGTGAACTGTTTATCCTCCATTAGCTGGAAATCTTGCTCATGCGGGGGGAGCTGTTGACTTAACAATTTTTTCTTTGCATTTAGCTGGGATTTCTTCAATTCTAAGCTCTGTAAATTTTATTACAACAGTAATTAACATGCGGTGACAAGGTATGCAGTTTGAGCGATTACCTTTGTTCGTGTGATCTGTAAAGATTACTGCAATTATGTTATTACTTTCTTTGCCTGTATTGG
>AT079_Lau_Basin
AGGTGCTCTATTAGGGGACGATCAACTTTATAACGTGATTGTAACTGCTCATGGTATAATTATAATTTTCTTCTTAGTAATGCCTATGATGATGGGTGGGTTTGGTAACTGATTAGTTCCTTTAATGTTAGGTGCTCCTGACATGGCTTTCCCTCGATTAAATAACATAGGTTTCTGACTTCTTCCTCCAGCATTAACTCTACTTTTGGCTTCTTCAGCCGTAGAAAGTGGTTCTGGTACTGGGTGAACTGTTTATCCTCCATTAGCTGGAAATCTTGCTCATGCGGGGGGAGCTGTTGACTTAACAATTTTTTCTTTGCATTTAGCTGGGATTTCTTCAATTCTAAGCTCTGTAAATTTTATTACAACAGTAATTAACATGCGGTGACAAGGTATGCAGTTTGAGCGATTACCTTTGTTCGTGTGATCTGTAAAGATTACTGCAATTATGTTACTACTTTCTTTGCCTGTATTGG
>AT007_Lau_Basin
AGGTGCTCTATTAGGGGACGATCAACTTTATAACGTGATTGTAACTGCTCATGGTATAATTATAATTTTCTTCTTAGTAATGCCTATGATGATGGGTGGGTTTGGTAACTGATTAGTTCCTTTAATGTTAGGTGCTCCTGATATGGCTTTCCCTCGATTAAATAACATAGGTTTCTGACTTCTTCCTCCAGCATTAACTCTACTTTTGGCTTCTTCAGCCGTAGAAAGTGGTTCTGGTACTGGGTGAACTGTTTATCCTCCATTAGCTGGAAATCTTGCTCATGCGGGGGGAGCTGTTGACTTAACAATTTTTTCTTTGCATTTAGCTGGGATCTCTTCAATTCTAAGCTCTGTAAATTTTATTACAACAGTAATTAACATGCGGTGACAAGGTATGCAGTTTGAGCGATTACCTTTGTTCGTGTGATCTGTAAAGATTACTGCAATTATGTTATTACTTTCTTTGCCTGTATTGG
>AT015_Lau_Basin
AGGTGCTCTATTAGGGGACGATCAACTTTATAACGTGATTGTAACTGCTCATGGTATAATTATAATTTTCTTCTTAGTAATGCCTATGATGATGGGTGGGTTTGGTAACTGATTAGTTCCTTTAATGTTAGGTGCTCCTGACATGGCTTTCCCTCGATTAAATAACATAGGCTTCTGACTTCTTCCTCCAGCATTAACTCTACTTTTGGCTTCTTCAGCCGTAGAAAGTGGTTCTGGTACTGGGTGAACTGTTTATCCTCCATTAGCTGGAAATCTTGCTCATGCGGGGGGAGCTGTTGACTTAACAATTTTTTCTTTGCATTTAGCTGGGATTTCTTCAATTCTAAGCTCTGTAAATTTTATTACAACAGTAATTAACATGCGGTGACAAGGTATGCAGTTTGAGCGATTACCTTTGTTTGTATGATCTGTAAAGATTACTGCAATCATGTTATTACTTTCTTTGCCTGTGTTGG
>AT023_Lau_Basin
AGGTGCTCTATTAGGGGACGATCAACTTTATAACGTGATTGTAACTGCTCATGGTATAATTATAATTTTCTTCTTAGTAATGCCTATGATGATGGGTGGGTTTGGTAACTGATTAGTTCCTTTAATGTTAGGTGCTCCTGACATGGCTTTCCCTCGATTAAATAACATAGGTTTCTGACTTCTTCCTCCAGCATTAACTCTACTTTTAGCTTCTTCAGCCGTAGAAAGTGGTTCTGGTACTGGGTGAACTGTTTATCCTCCATTAGCTGGAAATCTTGCTCATGCGGGGGGAGCTGTTGACTTAACAATTTTTTCTTTGCATTTAGCTGGGATTTCTTCAATTCTAAGCTCTGTAAATTTTATTACAACAGTAATTAACATGCGGTGACAAGGTATGCAGTTTGAGCGATTACCTTTGTTCGTGTGATCTGTAAAGATTACTGCAATCATGTTATTACTTTCTTTGCCTGTGTTGG
>AT031_Lau_Basin
AGGTGCTCTATTAGGGGACGATCAACTTTATAACGTGATTGTAACTGCTCATGGTATAATTATAATTTTCTTCTTAGTAATGCCTATGATGATGGGTGGGTTTGGTAACTGATTAGTTCCTTTAATGTTAGGTGCTCCTGACATGGCTTTCCCTCGATTAAATAACATAGGTTTCTGACTTCTTCCTCCAGCATTAACTCTACTTTTGGCTTCTTCAGCCGTAGAAAGTGGTTCTGGTACTGGGTGAACTGTTTATCCTCCATTAGCTGGAAATCTTGCTCATGCGGGGGGAGCTGTTGACTTAACAATTTTTTCTTTGCATTTAGCTGGGATTTCTTCAATTCTAAGCTCTGTAAATTTTATTACAACAGTAATTAACATGCGGTGACAAGGTATGCAGTTTGAGCGATTACCTTTGTTCGTGTGATCTGTAAAGATTACTGCAATTATGTTATTACTTTCTTTGCCTGTATTGG
>AT039_Lau_Basin
AGGTGCTCTATTAGGGGACGATCAACTTTATAACGTGATTGTAACTGCTCATGGTATAATTATAATTTTCTTCTTAGTAATGCCTATGATGATGGGTGGGTTTGGTAACTGATTAGTTCCTTTAATGTTAGGTGCTCCTGACATGGCTTTCCCTCGATTAAATAACATAGGTTTCTGACTTCTTCCTCCAGCATTAACTCTACTTTTGGCTTCTTCAGCCGTAGAAAGTGGTTCTGGTACTGGGTGAACTGTTTATCCCCCATTAGCTGGAAATCTTGCTCATGCGGGGGGAGCTGTTGACTTAACAATTTTTTCTTTGCATTTAGCTGGGATTTCTTCAATTCTAAGCTCTGTAAATTTTATTACAACAGTAATTAACATGCGGTGACAAGGTATGCAGTTTGAGCGATTACCTTTGTTCGTGTGATCTGTAAAGATTACTGCAATTATGTTATTACTTTCTTTGCCTGTATTGG
>AT055_Lau_Basin
AGGTGCTCTATTAGGGGACGATCAACTTTATAACGTGATTGTAACTGCTCATGGTATAATTATAATTTTCTTCTTAGTAATGCCTATGATGATGGGTGGGTTTGGTAACTGATTAGTTCCTTTAATGTTAGGTGCTCCTGACATGGCTTTCCCTCGATTAAATAACATAGGTTTCTGACTTCTTCCTCCAGCATTAACTCTACTTTTGGCTTCTTCAGCTGTAGAAAGTGGTTCTGGTACTGGGTGAACTGTTTATCCTCCATTAGCTGGAAATCTTGCTCATGCGGGGGGAGCTGTTGACTTAACAATTTTTTCTTTGCATTTAGCTGGGATTTCTTCAATTCTAAGCTCTGTAAATTTTATTACAACAGTAATTAACATGCGGTGACAAGGTATGCAGTTTGAGCGATTACCTTTGTTCGTGTGATCTGTAAAGATTACTGCAATTATGTTATTACTTTCTTTGCCTGTATTGG
>AT063_Lau_Basin
AGGTGCTCTATTAGGGGACGATCAACTTTATAACGTGATTGTAACTGCTCATGGTATAATTATAATTTTCTTCTTAGTAATGCCTATGATGATGGGTGGGTTTGGTAACTGATTAGTTCCTTTAATGTTAGGTGCTCCTGACATGGCTTTCCCTCGATTAAATAACATAGGTTTCTGACTTCTTCCTCCAGCATTAACTCTACTTTTGGCTTCTTCAGCCGTAGAAAGTGGTTCTGGTACTGGGTGAACTGTTTATCCTCCATTAGCTGGAAATCTTGCTCATGCGGGGGGAGCTGTTGATTTAACAATTTTTTCTTTGCATTTAGCTGGGATTTCTTCAATTCTAAGCTCTGTAAATTTTATTACAACAGTAATTAACATGCGGTGACAAGGTATACAGTTTGAGCGATTACCTTTGTTCGTGTGATCTGTAAAGATTACTGCAATTATGTTATTACTTTCCTTGCCTGTATTGG
>AT071_Lau_Basin
AGGTGCTCTATTAGGGGACGATCAACTTTATAACGTGATTGTAACTGCTCATGGTATAATTATAATTTTCTTCTTAGTAATGCCTATGATGATGGGTGGGTTTGGTAACTGATTAGTTCCTTTAATGTTAGGTGCTCCTGACATGGCTTTCCCTCGATTAAATAACATAGGTTTCTGACTTCTTCCTCCAGCATTAACTCTACTTTTGGCTTCTTCAGCCGTAGAAAGTGGTTCTGGTACTGGGTGAACTGTTTATCCTCCATTAGCTGGAAATCTTGCTCATGCGGGGGGAGCTGTTGACTTAACAATTTTTTCTTTGCATTTAGCTGGGATTTCTTCAATTCTAAGCTCTGTAAATTTTATTACAACAGTAATTAACATGCGGTGACAAGGTATGCAGTTTGAGCGATTACCTTTGTTCGTGTGATCTGTAAAGATTACTGCAATTATGTTATTACTTTCTTTGCCTGTATTGG
>AT008_Lau_Basin
AGGTGCTCTATTAGGGGACGATCAACTTTATAACGTGATTGTAACTGCTCATGGTATAATTATAATTTTCTTCTTAGTAATGCCTATGATGATGGGTGGGTTTGGTAACTGATTAGTTCCTTTAATGTTAGGTGCTCCTGACATGGCTTTCCCTCGATTAAATAACATAGGTTTCTGACTTCTTCCTCCAGCATTAACTCTACTTTTGGCTTCTTCAGCCGTAGAAAGTGGTTCTGGTACTGGGTGAACTGTTTATCCTCCATTAGCTGGAAATCTTGCTCATGCGGGGGGAGCTGTTGACTTAACAATTTTTTCTTTGCATTTAGCTGGGATTTCTTCAATTCTAAGCTCTGTAAATTTTATTACAACAGTAATTAACATGCGGTGACAAGGTATGCAGTTTGAGCGATTACCTTTGTTCGTATGATCTGTAAAGATTACTGCAATTATGTTATTACTTTCTTTGCCTGTATTGG
>AT016_Lau_Basin
AGGTGCTCTATTAGGGGACGATCAACTTTATAACGTGATTGTAACTGCTCATGGTATAATTATAATTTTCTTCTTAGTAATGCCTATGATGATGGGTGGGTTTGGTAACTGATTAGTTCCTTTAATGTTAGGTGCTCCTGACATGGCTTTCCCTCGATTAAATAACATAGGTTTCTGACTTCTTCCTCCAGCATTAACTCTACTTTTGGCTTCTTCAGCTGTAGAAAGTGGTTCTGGTACTGGGTGAACTGTTTATCCTCCATTAGCTGGAAATCTTGCTCATGCGGGGGGAGCTGTTGACTTAACAATTTTTTCTTTGCATTTAGCTGGGATTTCTTCAATTCTAAGCTCTGTAAATTTTATTACAACAGTAATTAACATGCGGTGACAAGGTATGCAGTTTGAGCGATTACCTTTGTTCGTGTGATCTGTAAAGATTACTGCAATTATGTTATTACTTTCTTTGCCTGTATTGG
>AT032_Lau_Basin
AGGTGCTCTATTAGGGGACGATCAACTTTATAACGTGATTGTAACTGCTCATGGTATAATTATAATTTTCTTCTTAGTAATGCCTATGATGATGGGTGGGTTTGGTAACTGATTAGTTCCTTTAATGTTAGGTGCTCCTGACATGGCTTTCCCTCGATTAAATAACATAGGTTTCTGACTTCTTCCTCCAGCATTAACTCTACTTTTGGCTTCTTCAGCCGTAGAAAGTGGTTCTGGTACTGGGTGAACTGTTTATCCTCCATTAGCTGGAAATCTTGCTCATGCGGGGGGAGCTGTTGACTTAACAATTTTTTCTTTGCATTTAGCTGGGATTTCTTCAATTCTAAGCTCTGTAAATTTTATTACAACAGTAATTAACATGCGGTGACAAGGTATGCAGTTTGAGCGATTACCTTTGTTCGTGTGATCTGTAAAGATTACTGCAATTATGTTATTACTTTCTTTGCCTGTATTGG
>AT040_Lau_Basin
AGGTGCTCTATTAGGGGACGATCAACTTTATAACGTGATTGTAACTGCTCATGGTATAATTATAATTTTCTTCTTAGTAATGCCTATGATGATGGGTGGGTTTGGTAACTGATTAGTTCCTTTAATGTTAGGTGCTCCTGACATGGCTTTCCCTCGATTAAATAACATAGGTTTCTGACTTCTTCCTCCAGCATTAACTCTACTTTTGGCTTCTTCAGCCGTAGAAAGTGGTTCTGGTACTGGGTGAACTGTTTATCCTCCATTAGCTGGAAATCTTGCTCATGCGGGGGGAGCTGTTGACTTAACAATTTTTTCTTTGCATTTAGCTGGGATTTCTTCAATTCTAAGCTCTGTAAATTTTATTACAACAGTAATTAACATGCGGTGACAAGGTATGCAGTTTGAGCGATTACCTTTGTTCGTATGATCTGTAAAGATTACTGCAATTATGTTATTACTTTCTTTGCCTGTATTGG
>AT048_Lau_Basin
AGGTGCTCTGTTAGGGGACGATCAACTTTATAACGTGATTGTAACTGCTCATGGTATAATTATAATTTTCTTCTTAGTAATGCCTATGATGATGGGTGGGTTTGGTAACTGATTAGTTCCTTTAATGTTAGGTGCTCCTGACATGGCTTTCCCTCGATTAAATAACATAGGTTTCTGACTTCTTCCTCCAGCATTAACTCTACTTTTGGCTTCTTCAGCCGTAGAAAGTGGTTCTGGTACTGGGTGAACTGTTTATCCTCCATTAGCTGGAAATCTTGCTCATGCGGGGGGAGCTGTTGACTTAACAATTTTTTCTTTGCATTTAGCTGGGATTTCTTCAATTCTAAGCTCTGTAAATTTTATTACAACAGTAATTAACATGCGGTGACAAGGTATGCAGTTTGAGCGATTACCTTTGTTCGTATGATCTGTAAAGATTACTGCAATTATGTTATTACTTTCTTTGCCTGTATTGG
>AT056_Lau_Basin
AGGTGCTCTATTAGGGGACGATCAACTTTATAACGTGATTGTAACTGCTCATGGTATAATTATAATTTTCTTCTTAGTAATGCCTATGATGATGGGTGGGTTTGGTAACTGATTAGTTCCTTTAATGTTAGGTGCTCCTGACATGGCTTTCCCTCGATTAAATAACATAGGTTTCTGACTTCTTCCTCCAGCATTAACTCTACTTTTGGCTTCTTCAGCCGTAGAAAGTGGTTCTGGTACTGGGTGAACTGTTTATCCTCCATTAGCTGGAAATCTTGCTCACGCGGGGGGAGCTGTTGACTTAACAATTTTTTCTTTGCATTTAGCTGGGATTTCTTCAATTCTAAGCTCTGTAAATTTTATTACAACAGTAATTAACATGCGGTGACAAGGTATGCAGTTTGAGCGATTACCTTTGTTCGTGTGGTCTGTAAAGATTACTGCAATTATGTTATTACTTTCTTTGCCTGTATTGG
>AT064_Lau_Basin
AGGTGCTCTATTAGGGGACGATCAACTTTATAACGTGATTGTAACTGCTCATGGTATAATTATAATTTTCTTCTTAGTAATGCCTATGATGATGGGTGGGTTTGGTAACTGATTAGTTCCTTTAATGTTAGGTGCTCCTGACATGGCTTTCCCTCGATTAAATAACATAGGTTTCTGACTTCTTCCTCCAGCATTAACTCTACTTTTGGCTTCTTCAGCCGTAGAAAGTGGTTCTGGTACTGGGTGAACTGTTTATCCTCCATTAGCTGGAAATCTTGCTCATGCGGGGGGAGCTGTTGACTTAACAATTTTTTCTTTGCATTTAGCTGGGATTTCTTCAATTCTAAGCTCTGTAAATTTTATTACAACAGTAATTAACATGCGGTGACAAGGTATGCAGTTTGAGCGATTACCTTTGTTCGTGTGATCTGTAAAGATTACTGCAATTATGTTATTACTTTCTTTGCCTGTATTGG
>AT072_Lau_Basin
AGGTGCTCTATTAGGGGACGATCAACTTTATAACGTGATTGTAACTGCTCATGGTATAATTATAATTTTCTTCTTAGTAATGCCTATGATGATGGGTGGGTTTGGTAACTGATTAGTTCCTTTAATGTTAGGTGCTCCTGACATGGCTTTCCCTCGATTAAATAACATAGGTTTCTGACTTCTTCCTCCAGCATTAACTCTACTTTTGGCTTCTTCAGCCGTAGAAAGTGGTTCTGGTACTGGGTGAACTGTTTATCCTCCATTAGCTGGAAATCTTGCTCATGCGGGGGGAGCTGTTGACTTAACAATTTTTTCTTTGCATTTAGCTGGGATTTCTTCAATTCTAAGCTCTGTAAATTTTATTACAACAGTAATTAACATGCGGTGACAAGGTATGCAGTTTGAGCGATTACCTTTGTTCGTGTGATCTGTAAAGATTACTGCAATTATGTTATTACTTTCTTTGCCTGTATTGG
>AT009_Lau_Basin
AGGTGCTCTATTAGGGGACGATCAACTTTATAACGTGATTGTAACTGCTCATGGTATAATTATAATTTTCTTCTTAGTAATGCCTATGATGATGGGTGGGTTTGGTAACTGATTAGTTCCTTTAATGTTAGGTGCTCCTGACATGGCTTTCCCTCGATTAAATAACATAGGTTTCTGACTTCTTCCTCCAGCATTAACTCTACTTTTAGCTTCTTCAGCCGTAGAAAGTGGTTCTGGTACTGGGTGAACTGTTTATCCTCCATTAGCTGGAAATCTTGCTCATGCGGGGGGAGCTGTTGACTTAACAATTTTTTCTTTGCATTTAGCTGGGATTTCTTCAATTCTAAGCTCTGTAAATTTTATTACAACAGTAATTAACATGCGGTGACAAGGTATGCAGTTTGAGCGATTACCTTTGTTCGTGTGATCTGTAAAGATTACTGCAATCATGTTATTACTTTCTTTGCCTGTGTTGG
>AT017_Lau_Basin
AGGTGCTCTATTAGGGGACGATCAACTTTATAACGTGATTGTAACTGCTCATGGTATAATTATAATTTTCTTCTTAGTAATGCCTATGATGATGGGTGGGTTTGGTAACTGATTAGTTCCTTTAATGTTAGGTGCTCCTGACATGGCTTTCCCTCGATTAAATAACATAGGTTTCTGACTTCTTCCTCCAGCATTAACTCTACTTTTGGCTTCTTCAGCTGTAGAAAGTGGTTCTGGTACTGGGTGAACTGTTTATCCTCCATTAGCTGGAAATCTTGCTCATGCGGGGGGAGCTGTTGACTTAACAATTTTTTCTTTGCATTTAGCTGGGATTTCTTCAATTCTAAGCTCTGTAAATTTTATTACAACAGTAATTAACATGCGGTGACAAGGTATGCAGTTTGAGCGATTACCTTTGTTCGTGTGATCTGTAAAGATTACTGCAATTATGTTATTACTTTCTTTGCCTGTATTGG
>AT025_Lau_Basin
AGGTGCTCTATTAGGGGACGATCAACTTTATAACGTGATTGTAACTGCTCATGGTATAATTATAATTTTCTTCTTAGTAATGCCTATGATGATGGGTGGGTTTGGTAACTGATTAGTTCCTTTAATGTTAGGTGCTCCTGACATGGCTTTCCCTCGATTAAATAACATAGGTTTTTGACTTCTTCCTCCAGCATTAACTCTACTTTTGGCTTCTTCAGCCGTAGAAAGTGGTTCTGGTACTGGGTGAACTGTTTATCCTCCATTAGCTGGAAATCTTGCTCACGCGGGGGGAGCTGTTGACTTAACAATTTTTTCTTTGCATTTAGCTGGGATTTCTTCAATTCTAAGCTCTGTAAATTTTATTACAACAGTAATTAACATGCGGTGACAAGGTATGCAGTTTGAGCGATTACCTTTGTTCGTGTGATCTGTAAAGATTACTGCAATTATGTTATTACTTTCTTTGCCTGTATTGG
>AT033_Lau_Basin
AGGTGCTCTATTAGGGGACGATCAACTTTATAACGTGATTGTAACTGCTCATGGTATAATTATAATTTTCTTCTTAGTAATGCCTATGATGATGGGTGGGTTTGGTAACTGATTAGTTCCTTTAATGTTAGGTGCTCCTGACATGGCTTTCCCTCGATTAAATAACATAGGTTTCTGACTTCTTCCTCCAGCATTAACTCTACTTTTAGCTTCTTCAGCCGTAGAAAGTGGTTCTGGTACTGGGTGAACTGTTTATCCTCCATTAGCTGGAAATCTTGCTCATGCGGGGGGAGCTGTTGACTTAACAATTTTTTCTTTGCATTTAGCTGGGATTTCTTCAATTCTAAGCTCTGTAAATTTTATTACAACAGTAATTAACATGCGGTGACAAGGTATGCAGTTTGAGCGATTACCTTTGTTCGTGTGATCTGTAAAGATTACTGCAATCATGTTATTACTTTCTTTGCCTGTGTTGG
>AT049_Lau_Basin
AGGTGCTCTATTAGGGGACGATCAACTTTATAACGTGATTGTAACTGCTCATGGTATAATTATAATTTTCTTCTTAGTAATGCCTATGATGATGGGTGGGTTTGGTAACTGATTAGTTCCTTTAATGTTAGGCGCTCCTGACATGGCTTTCCCTCGATTAAATAACATAGGTTTCTGACTTCTTCCTCCAGCATTAACTCTACTTTTGGCTTCTTCAGCCGTAGAAAGTGGTTCTGGTACTGGGTGAACTGTTTATCCTCCATTAGCTGGAAATCTTGCTCATGCGGGGGGAGCTGTTGACTTAACAATTTTTTCTTTGCATTTAGCTGGGATTTCTTCAATTCTAAGCTCTGTAAATTTTATTACAACAGTAATTAACATGCGGTGACAAGGTATGCAGTTTGAGCGATTACCTTTGTTCGTGTGATCTGTAAAGATTACTGCAATTATGTTATTACTTTCTTTGCCTGTATTGG
>AT057_Lau_Basin
AGGTGCTCTATTAGGGGACGATCAACTTTATAACGTGATTGTAACTGCTCATGGTATAATTATAATTTTCTTCTTAGTAATGCCTATGATGATGGGTGGGTTTGGTAACTGATTAGTTCCTTTAATGTTAGGTGCTCCTGACATGGCTTTCCCTCGATTAAATAACATAGGTTTCTGACTTCTTCCTCCAGCATTAACTCTACTTTTGGCTTCTTCAGCCGTAGAAAGTGGTTCTGGTACTGGGTGAACTGTTTATCCTCCATTAGCTGGAAATCTTGCTCATGCGGGGGGAGCTGTTGACTTAACAATTTTTTCTTTGCATTTAGCTGGGATTTCTTCAATTCTAAGCTCTGTAAATTTTATTACAACAGTAATTAACATGCGGTGACAAGGTATGCAGTTTGAGCGATTACCTTTGTTCGTGTGATCTGTAAAGATTACTGCAATTATGTTATTACTTTCTTTGCCTGTATTGG
>AT065_Lau_Basin
AGGTGCTCTATTAGGGGACGATCAACTTTATAACGTGATTGTAACTGCTCATGGTATAATTATAATTTTCTTCTTAGTAATGCCTATGATGATGGGTGGGTTTGGTAACTGATTAGTTCCTTTAATGTTAGGTGCTCCTGACATGGCTTTCCCTCGATTAAATAACATAGGTTTCTGACTTCTTCCTCCAGCATTAACTCTACTTTTGGCTTCTTCAGCCGTAGAAAGTGGTTCTGGTACTGGGTGAACTGTTTATCCTCCATTAGCTGGAAATCTTGCTCATGCGGGGGGAGCTGTTGACTTAACAATTTTTTCTTTGCATTTAGCTGGGATTTCTTCAATTCTAAGCTCTGTAAATTTTATTACAACAGTAATTAACATGCGGTGACAAGGTATGCAGTTTGAGCGATTACCTTTGTTCGTGTGGTCTGTAAAGATTACTGCAATTATGTTATTACTTTCTTTGCCTGTATTGG
>AT010_Lau_Basin
AGGTGCTCTATTAGGGGACGATCAACTTTATAACGTGATTGTAACTGCTCATGGTATAATTATAATTTTCTTCTTAGTAATGCCTATGATGATGGGTGGGTTTGGTAACTGATTAGTTCCTTTAATGTTAGGTGCTCCTGACATGGCTTTCCCTCGATTAAATAACATAGGCTTCTGACTTCTTCCTCCGGCATTAACTCTACTTTTGGCTTCTTCAGCCGTAGAAAGTGGTTCTGGTACTGGGTGAACTGTTTATCCTCCATTAGCTGGAAATCTTGCTCATGCGGGGGGAGCTGTTGACTTAACAATTTTTTCTTTGCATTTAGCTGGGATTTCTTCAATTCTAAGCTCTGTAAATTTTATTACAACAGTAATTAACATGCGGTGACAAGGTATGCAGTTTGAGCGATTACCTTTGTTTGTATGATCTGTAAAGATTACTGCAATTATGTTATTACTTTCTTTGCCTGTGTTGG
>AT018_Lau_Basin
AGGTGCTCTATTAGGGGACGATCAACTTTATAACGTGATTGTAACTGCTCATGGTATAATTATAATTTTCTTCTTAGTAATGCCTATGATGATGGGTGGGTTTGGTAACTGATTAGTTCCTTTAATGTTAGGTGCTCCTGACATGGCTTTCCCTCGATTAAATAACATAGGTTTCTGACTTCTTCCTCCAGCATTAACTCTACTTTTGGCTTCCTCAGCCGTAGAAAGTGGTTCTGGTACTGGGTGAACTGTTTATCCTCCATTAGCTGGAAATCTTGCTCATGCGGGGGGAGCTGTTGACTTAACAATTTTTTCTTTGCATTTAGCTGGGATTTCTTCAATTCTAAGCTCTGTAAATTTTATTACAACAGTAATTAACATGCGGTGACAAGGTATGCAGTTTGAGCGATTACCTTTGTTTGTATGATCTGTAAAGATTACTGCAATTATGTTATTACTTTCTTTGCCTGTATTGG
>AT042_Lau_Basin
AGGTGCTCTATTAGGGGACGATCAACTTTATAACGTGATTGTAACTGCTCATGGTATAATTATAATTTTCTTCTTAGTAATGCCTATGATGATGGGTGGGTTTGGTAACTGATTAGTTCCTTTAATGTTAGGTGCTCCTGACATGGCTTTCCCTCGATTAAATAACATAGGTTTCTGACTTCTTCCTCCAGCATTAACTCTACTTTTGGCTTCTTCAGCCGTAGAAAGTGGTTCTGGTACTGGGTGAACTGTTTATCCTCCATTAGCTGGAAATCTTGCTCATGCGGGGGGAGCTGTTGACTTAACAATTTTTTCTTTGCATTTAGCTGGGATTTCTTCAATTCTAAGCTCTGTAAATTTTATTACAACAGTAATTAACATGCGGTGACAAGGTATGCAGTTTGAGCGATTACCTTTGTTCGTGTGATCTGTAAAGATTACTGCAATTATGTTATTACTTTCTTTGCCTGTATTGG
>AT050_Lau_Basin
AGGTGCTCTATTAGGGGACGATCAACTTTATAACGTGATTGTAACTGCTCATGGTATAATTATAATTTTCTTCTTAGTAATGCCTATGATGATGGGTGGGTTTGGTAACTGATTAGTTCCTTTAATGTTAGGTGCTCCTGACATGGCTTTCCCTCGATTAAATAACATAGGTTTCTGACTTCTTCCTCCAGCATTAACTCTACTTTTGGCTTCTTCAGCCGTAGAAAGTGGTTCTGGTACTGGGTGAACTGTTTATCCTCCATTAGCTGGAAATCTTGCTCATGCGGGGGGAGCTGTTGACTTAACAATTTTTTCTTTGCATTTAGCTGGGATTTCTTCAATTCTAAGCTCTGTAAATTTTATTACAACAGTAATTAACATGCGGTGACAAGGTATGCAGTTTGAGCGATTACCTTTGTTCGTGTGATCTGTAAAGATTACTGCAATTATGTTATTACTTTCTTTGCCTGTATTGG
>AT058_Lau_Basin
AGGTGCTCTATTAGGGGACGATCAACTTTATAACGTGATTGTAACTGCTCATGGTATAATTATAATTTTCTTCTTAGTAATGCCTATGATGATGGGTGGGTTTGGTAACTGATTAGTTCCTTTAATGTTAGGTGCTCCTGACATGGCTTTCCCTCGATTAAATAACATAGGCTTCTGACTTCTTCCTCCAGCATTAACTCTACTTTTGGCTTCTTCAGCCGTAGAAAGTGGTTCTGGTACTGGGTGAACTGTTTATCCTCCATTAGCTGGAAATCTTGCTCATGCGGGGGGAGCTGTTGACTTAACAATTTTTTCTTTGCATTTAGCTGGGATTTCTTCAATTCTAAGCTCTGTAAATTTTATTACAACAGTAATTAACATGCGGTGACAAGGTATGCAGTTTGAGCGATTACCTTTGTTTGTGTGATCTGTAAAGATTACTGCAATTATGTTATTACTTTCTTTGCCTGTGTTGG
>AT066_Lau_Basin
AGGTGCTCTATTAGGGGACGATCAACTTTATAACGTGATTGTAACTGCTCATGGTATAATTATAATTTTCTTCTTAGTAATGCCTATGATGATGGGTGGGTTTGGTAACTGATTAGTTCCTTTAATGTTAGGTGCTCCTGACATGGCTTTCCCTCGATTAAATAACATAGGTTTCTGACTTCTTCCTCCAGCATTAACTCTACTTTTAGCTTCTTCAGCCGTAGAAAGTGGTTCTGGTACTGGGTGAACTGTTTATCCTCCATTAGCTGGAAATCTTGCTCATGCGGGGGGAGCTGTTGACTTAACAATTTTTTCTTTGCATTTAGCTGGGATTTCTTCAATTCTAAGCTCTGTAAATTTTATTACAACAGTAATTAACATGCGGTGACAAGGTATGCAGTTTGAGCGATTACCTTTGTTCGTGTGATCTGTAAAGATTACTGCAATCATGTTATTACTTTCTTTGCCTGTGTTGG
>AT074_Lau_Basin
AGGTGCTCTATTAGGGGACGATCAACTTTATAACGTGATTGTAACTGCTCATGGTATAATTATAATTTTCTTCTTAGTAATGCCTATGATGATGGGTGGGTTTGGTAACTGATTAGTTCCTTTAATGTTAGGTGCTCCTGACATGGCTTTCCCTCGATTAAATAACATAGGTTTCTGACTTCTTCCTCCAGCATTAACTCTACTTTTGGCTTCTTCAGCCGTAGAAAGTGGTTCTGGTACTGGGTGAACTGTTTATCCTCCATTAGCTGGAAATCTTGCTCACGCGGGGGGAGCTGTTGACTTAACAATTTTTTCTTTGCATTTAGCTGGGATTTCTTCAATTCTAAGCTCTGTAAATTTTATTACAACAGTAATTAACATGCGGTGACAAGGTATGCAGTTTGAGCGATTACCTTTGTTCGTGTGATCTGTAAAGATTACTGCAATTATGTTATTACTTTCTTTGCCTGTATTGG
>AT011_Lau_Basin
AGGTGCTCTATTAGGGGACGATCAACTTTATAACGTGATTGTAACTGCTCATGGTATAATTATAATTTTCTTCTTAGTAATGCCTATGATGATGGGTGGGTTTGGTAACTGATTAGTTCCTTTAATGTTAGGTGCTCCTGACATGGCTTTCCCTCGATTAAATAACATAGGTTTCTGACTTCTTCCTCCAGCATTAACTCTACTTTTGGCTTCTTCAGCCGTAGAAAGTGGTTCTGGTACTGGGTGAACTGTTTATCCTCCATTAGCTGGAAATCTTGCTCATGCGGGGGGAGCTGTTGACTTAACAATTTTTTCTTTGCATTTAGCTGGGATTTCTTCAATTCTAAGCTCTGTAAATTTTATTACAACAGTAATTAACATGCGGTGACAAGGTATGCAGTTTGAGCGATTACCTTTGTTCGTGTGATCTGTAAAGATTACTGCAATTATGTTATTACTTTCTTTGCCTGTATTGG
>AT019_Lau_Basin
AGGTGCTCTATTAGGGGATGATCAACTTTATAACGTGATTGTAACTGCTCATGGTATAATTATAATTTTCTTCTTAGTAATGCCTATGATGATGGGTGGGTTTGGTAACTGATTAGTTCCTTTAATGTTAGGTGCTCCTGACATGGCTTTCCCTCGATTAAATAACATAGGTTTCTGACTTCTTCCTCCAGCATTAACTCTACTTTTGGCCTCTTCAGCCGTAGAAAGTGGTTCTGGTACTGGGTGAACTGTTTATCCTCCATTAGCTGGAAATCTTGCTCATGCGGGGGGAGCTGTTGACTTAACAATTTTTTCTTTGCATTTAGCTGGGATTTCTTCAATTCTAAGCTCTGTAAATTTTATTACAACAGTAATTAACATGCGGTGACAAGGTATGCAGTTTGAGCGATTACCTTTGTTCGTATGATCTGTGAAGATTACTGCAATTATGTTATTACTTTCTTTGCCTGTATTGG
>AT035_Lau_Basin
AGGTGCTCTATTAGGGGACGATCAACTTTATAACGTGATTGTAACTGCTCATGGTATAATTATAATTTTCTTCTTAGTAATGCCTATGATGATGGGTGGGTTTGGTAACTGATTAGTTCCTTTAATGTTAGGTGCTCCTGACATGGCTTTCCCTCGATTAAATAACATAGGTTTCTGACTTCTTCCTCCAGCATTAACTCTACTTTTGGCTTCTTCAGCCGTAGAAAGTGGTTCTGGTACTGGGTGAACTGTTTATCCTCCATTAGCTGGAAATCTTGCTCATGCGGGGGGAGCTGTTGACTTAACAATTTTTTCTTTGCATTTAGCTGGGATTTCTTCAATTCTAAGCTCTGTAAATTTTATTACAACAGTAATTAACATGCGGTGACAAGGTATGCAGTTTGAGCGATTACCTTTGTTCGTATGATCTGTAAAGATTACTGCAATTATGTTATTACTTTCTTTGCCTGTATTGG
>AT043_Lau_Basin
AGGTGCTCTATTAGGGGACGATCAACTTTATAACGTGATTGTAACTGCTCATGGTATAATTATAATTTTCTTCTTAGTAATGCCTATGATGATGGGTGGGTTTGGTAACTGATTAGTTCCTTTAATGTTAGGTGCTCCTGACATGGCTTTCCCTCGATTAAATAACATAGGTTTCTGACTTCTTCCTCCAGCATTAACTCTACTTTTGGCTTCTTCAGCCGTAGAAAGTGGTTCTGGTACTGGGTGAACTGTTTATCCTCCATTAGCTGGAAATCTTGCTCACGCGGGGGGAGCTGTTGACTTAACAATTTTTTCTTTGCATTTAGCTGGGATTTCTTCAATTCTAAGCTCTGTAAATTTTATTACAACAGTAATTAACATGCGGTGACAAGGTATGCAGTTTGAGCGATTACCTTTGTTCGTGTGATCTGTAAAGATTACTGCAATTATGTTATTACTTTCTTTGCCTGTATTGG
>AT051_Lau_Basin
AGGTGCTCTATTAGGGGACGATCAACTTTATAACGTGATTGTAACTGCTCATGGTATAATTATAATTTTCTTCTTAGTAATGCCTATGATGATGGGTGGGTTTGGTAACTGATTAGTTCCTTTAATGTTAGGTGCTCCTGACATGGCTTTCCCTCGATTAAATAACATAGGTTTCTGACTTCTTCCTCCAGCATTAACTCTACTTTTGGCTTCTTCAGCCGTAGAAAGTGGTTCTGGTACTGGGTGAACTGTTTATCCTCCATTAGCTGGAAATCTTGCTCATGCGGGGGGAGCTGTTGACTTAACAATTTTTTCTTTGCATTTAGCTGGGATTTCTTCAATTCTAAGCTCTGTAAATTTTATTACAACAGTGATTAACATGCGGTGACAAGGTATGCAGTTTGAGCGATTACCTTTGTTCGTATGATCTGTAAAGATTACTGCAATTATGTTATTACTTTCTTTGCCTGTATTGG
>AT059_Lau_Basin
AGGTGCTTTATTAGGGGACGATCAACTTTATAACGTGATTGTAACTGCTCATGGTATAATTATAATTTTCTTCTTAGTAATGCCTATGATGATGGGTGGGTTTGGTAACTGATTAGTTCCTTTAATGTTAGGTGCTCCTGACATGGCTTTCCCTCGATTAAATAACATAGGTTTCTGACTTCTTCCTCCAGCATTAACTCTACTTTTAGCTTCTTCAGCCGTAGAAAGTGGTTCTGGTACTGGGTGAACTGTTTATCCTCCATTAGCTGGAAATCTTGCTCATGCGGGGGGAGCTGTTGACTTAACAATTTTTTCTTTGCATTTAGCTGGGATTTCTTCAATTCTAAGCTCTGTAAATTTTATTACAACAGTAATTAACATGCGGTGACAAGGTATGCAGTTTGAGCGATTACCTTTGTTCGTGTGATCTGTAAAGATTACTGCAATTATGTTATTACTTTCTTTGCCTGTATTGG
>AT067_Lau_Basin
AGGTGCTCTATTAGGGGACGATCAACTTTATAACGTGATTGTAACTGCTCATGGTATAATTATAATTTTCTTCTTAGTAATGCCTATGATGATGGGTGGGTTTGGTAACTGATTAGTTCCTTTAATGTTAGGTGCTCCTGACATGGCTTTCCCTCGATTAAATAACATAGGTTTCTGACTTCTTCCTCCAGCATTAACTCTACTTTTGGCTTCTTCAGCCGTAGAAAGTGGTTCTGGTACTGGGTGAACTGTTTACCCTCCATTAGCTGGAAATCTTGCTCATGCAGGGGGAGCTGTTGACTTAACAATTTTTTCTTTGCATTTAGCTGGGATTTCTTCAATTCTAAGCTCTGTAAATTTTATTACAACAGTAATTAACATGCGGTGACAAGGTATGCAGTTTGAGCGATTACCTTTGTTCGTGTGATCTGTAAAGATTACTGCAATTATGTTATTACTTTCTTTGCCTGTATTGG
>AT0005_Manus_Basin
AGGTGCTCTATTAGGGGACGATCAACTTTATAACGTGATTGTAACTGCTCATGGTATAATTATAATTTTCTTCTTAGTAATGCCTATGATGATGGGTGGGTTTGGTAACTGATTAGTTCCTTTAATGTTAGGTGCTCCTGACATGGCTTTCCCTCGATTAAATAACATAGGCTTCTGACTTCTTCCTCCAGCATTAACTCTACTTTTGGCTTCTTCAGCCGTAGAAAGTGGTTCTGGTACTGGGTGAACTGTTTATCCTCCATTAGCTGGAAATCTTGCTCATGCGGGGGGAGCTGTTGACTTAACAATTTTTTCTTTGCATTTAGCTGGGATTTCTTCAATTCTAAGCTCTGTAAATTTTATTACAACAGTAATTAACATGCGGTGACAAGGTATGCAGTTTGAGCGATTACCTTTGTTTGTGTGATCTGTAAAGATTACTGCAATTATGTTATTACTTTCTTTGCCTGTGTTGG
>AT0007_Manus_Basin
AGGTGCTCTATTAGGGGACGATCAACTTTATAACGTGATTGTAACTGCTCATGGTATAATTATAATTTTCTTCTTAGTAATGCCTATGATGATGGGTGGGTTTGGTAACTGATTAGTTCCTTTAATGTTAGGTGCTCCTGACATGGCTTTTCCTCGATTAAATAACATAGGTTTCTGACTTCTTCCTCCAGCATTAACTCTACTTTTGGCTTCTTCAGCCGTAGAAAGTGGTTCTGGTACTGGGTGAACTGTTTATCCTCCATTAGCTGGAAATCTTGCTCATGCGGGGGGAGCTGTTGACTTAACAATTTTTTCTTTGCATTTAGCTGGGATTTCTTCAATCCTAAGCTCTGTAAATTTTATTACAACAGTAATTAACATGCGGTGACAAGGTATGCAGTTTGAGCGGTTACCTTTGTTCGTGTGATCTGTAAAGATTACTGCAATTATGTTATTACTTTCTTTGCCTGTATTGG
>AT0026_Manus_Basin
AGGTGCTCTATTAGGGGACGATCAACTTTATAACGTGATTGTAACTGCTCATGGTATGATTATAATTTTCTTCTTAGTAATGCCTATGATGATGGGTGGGTTTGGTAACTGATTAGTTCCTTTAATGTTAGGTGCTCCTGACATGGCTTTCCCTCGATTAAATAACATAGGTTTCTGACTTCTTCCTCCAGCATTAACTCTACTTTTGGCTTCTTCAGCCGTAGAAAGTGGTTCTGGTACTGGGTGAACTGTTTATCCTCCATTAGCTGGAAATCTTGCTCATGCGGGGGGAGCTGTTGACTTAACAATTTTTTCTTTGCATTTAGCTGGGATTTCTTCAATTCTAAGCTCTGTAAACTTTATTACAACAGTAATTAACATGCGGTGACAGGGTATGCAGTTTGAGCGATTACCTTTGTTCGTGTGATCTGTAAAGATTACTGCAATTATGTTATTGCTTTCTTTGCCTGTATTGG
>AT0149_Manus_Basin
AGGTGCTCTATTAGGGGACGATCAACTTTATAACGTGATTGTAACTGCTCATGGTATAATTATAATTTTCTTCTTAGTAATGCCTATGATGATGGGTGGGTTTGGTAACTGATTAGTTCCTTTAATGTTAGGTGCTCCTGACATGGCTTTCCCTCGATTAAATAACATAGGTTTCTGACTTCTTCCTCCAGCATTAACTCTACTTTTGGCTTCTTCAGCCGTAGAAAGTGGTTCTGGTACTGGGTGAACTGTTTATCCTCCATTAGCTGGAAATCTTGCTCATGCGGGGGGAGCTGTTGACTTAACAATTTTTTCTTTGCATTTAGCTGGGATTTCTTCAATTCTAAGCTCTGTAAACTTTATTACAACAGTAATTAACATGCGGTGACAGGGTATGCAGTTTGAGCGATTACCTTTGTTCGTGTGATCTGTAAAGATTACTGCAATTATGTTATTACTTTCTTTGCCTGTATTGG
>AT0150_Manus_Basin
AGGTGCTCTATTAGGGGACGATCAACTTTATAACGTGATTGTAACTGCTCATGGTATAATTATAATTTTCTTCTTAGTAATGCCTATGATGATGGGTGGGTTTGGTAACTGATTAGTTCCTTTAATGTTAGGTGCTCCTGACATGGCTTTCCCTCGATTAAATAACATAGGTTTCTGACTTCTTCCTCCAGCATTAACTCTACTTTTGGCTTCTTCAGCTGTAGAAAGTGGTTCTGGTACTGGGTGAACTGTTTATCCTCCATTAGCTGGAAATCTTGCTCATGCGGGGGGAGCTGTTGACTTAACAATTTTTTCTTTGCATTTAGCTGGGATTTCTTCAATTCTAAGCTCTGTAAATTTTATTACAACAGTAATTAACATGCGGTGACAAGGTATGCAGTTTGAGCGATTACCTTTGTTCGTGTGATCTGTAAAGATTACTGCAATTATGTTATTACTTTCTTTGCCTGTATTGG
>AT0169_Manus_Basin
AGGTGCTCTATTAGGGGACGATCAACTTTATAACGTGATTGTAACTGCTCATGGTATAATTATAATTTTCTTCTTAGTAATGCCTATGATGATGGGTGGGTTTGGTAACTGATTAGTTCCTTTAATGTTAGGTGCTCCTGACATGGCTTTCCCTCGATTAAATAACATAGGTTTCTGACTTCTTCCTCCAGCATTAACTCTACTTTTGGCTTCTTCAGCCGTAGAAAGTGGTTCTGGTACTGGGTGAACTGTTTATCCTCCATTAGCTGGAAATCTTGCTCATGCGGGGGGAGCTGTTGACTTAACAATTTTTTCTTTGCATTTAGCTGGGATTTCTTCAATTCTAAGCTCTGTAAATTTCATTACAACAGTAATTAACATGCGGTGACAAGGTATGCAGTTTGAGCGATTACCTTTGTTCGTGTGATCTGTAAAGATTACTGCAATTATGCTATTACTTTCTTTGCCTGTATTGG
>AT0172_Manus_Basin
AGGTGCTCTATTAGGGGACGATCAACTTTATAACGTGATTGTAACTGCTCATGGTATAATTATAATTTTCTTCTTAGTAATGCCTATGATGATGGGTGGGTTTGGTAACTGATTAGTTCCTTTAATGTTAGGTGCTCCTGACATGGCTTTCCCTCGATTAAATAACATAGGTTTCTGACTTCTTCCTCCAGCATTAACTCTACTTTTGGCTTCTTCAGCCGTAGAAAGTGGTTCTGGTACTGGGTGAACTGTTTATCCTCCATTAGCTGGAAATCTTGCTCACGCGGGGGGAGCTGTTGACTTAACAATTTTTTCTTTGCATTTAGCTGGGATTTCTTCAATTCTAAGCTCTGTAAATTTTATTACAACAGTAATTAACATGCGGTGACAAGGTATGCAGTTTGAGCGATTACCTTTGTTCGTGTGATCTGTAAAGATTACTGCAATTATGTTATTACTTTCTTTGCCTGTATTGG
>AT0176_Manus_Basin
AGGTGCTCTATTAGGGGACGATCAACTTTATAACGTGATTGTAACTGCTCATGGTATAATTATAATTTTCTTCTTAGTAATGCCTATGATGATGGGTGGGTTTGGTAACTGATTAGTTCCTTTAATGTTAGGTGCTCCTGACATGGCTTTCCCTCGATTAAATAACATAGGTTTCTGACTTCTTCCTCCAGCATTAACTCTACTTTTGGCTTCTTCAGCCGTAGAAAGTGGTTCTGGTACTGGGTGAACTGTTTATCCTCCATTAGCTGGAAATCTTGCTCATGCGGGGGGAGCTGTTGACTTAACAATTTTTTCTTTGCATTTAGCTGGGATTTCTTCAATTCTAAGCTCTGTAAATTTTATTACAACAGTAATTAACATGCGGTGACAAGGTATGCAGTTTGAGCGATTACCTTTGTTTGTGTGATCTGTAAAGATTACTGCAATTATGTTATTACTTTCTTTGCCTGTATTGG
>AT0177_Manus_Basin
AGGTGCTCTATTAGGGGACGATCAACTTTATAACGTGATTGTAACTGCTCATGGTATAATTATAATTTTCTTCTTAGTAATGCCTATGATGATGGGTGGGTTTGGTAACTGATTAGTTCCTTTAATGTTAGGTGCTCCTGACATGGCTTTCCCTCGATTAAATAACATAGGTTTCTGACTTCTTCCTCCAGCATTAACTCTACTTTTGGCTTCTTCAGCCGTAGAAAGTGGTTCTGGTACTGGGTGAACTGTTTATCCTCCATTAGCTGGAAATCTTGCTCATGCGGGGGGAGCTGTTGACTTAACAATTTTTTCTTTGCATTTAGCTGGGATTTCTTCAATTCTAAGCTCTGTAAATTTTATTACAACAGTAATTAACATGCGGTGACAGGGTATGCAGTTTGAGCGATTACCTTTGTTCGTATGATCTGTAAAGATTACTGCAATTATGTTATTACTTTCTTTGCCTGTATTGG
>AT0324_Manus_Basin
AGGTGCTCTATTAGGGGACGATCAACTTTATAACGTGATTGTAACTGCTCATGGTATAATTATAATTTTCTTCTTAGTAATGCCTATGATGATGGGTGGGTTTGGTAACTGATTAGTTCCTTTAATGTTAGGTGCTCCTGACATGGCTTTCCCTCGATTAAATAACATAGGTTTCTGACTTCTTCCTCCAGCATTAACTCTACTTTTGGCTTCTTCAGCCGTAGAAAGTGGTTCTGGTACTGGGTGAACTGTTTATCCTCCATTAGCTGGAAATCTTGCTCATGCGGGGGGAGCTGTTGACTTAACAATTTTTTCTTTGCATTTAGCTGGGATTTCTTCAATTCTAAGCTCTGTAAATTTTATTACAACAGTAATTAACATGCGGTGACAAGGTATGCAGTTTGAGCGATTACCTTTGTTCGTATGATCTGTAAAGATTACTGCAATTATGTTATTACTTTCTTTGCCTGTATTGG
>AT0325_Manus_Basin
AGGTGCTCTATTAGGGGACGATCAACTTTATAACGTGATTGTAACTGCTCATGGTATAATTATAATTTTCTTCTTAGTAATGCCTATGATGATGGGTGGGTTTGGTAACTGATTAGTTCCTTTAATGTTAGGTGCTCCTGACATGGCTTTCCCTCGATTAAATAACATAGGTTTCTGACTTCTTCCTCCAGCATTAACTCTACTTTTAGCTTCTTCAGCCGTAGAAAGTGGTTCTGGTACTGGGTGAACTGTTTATCCTCCATTAGCTGGAAATCTTGCTCATGCGGGGGGAGCTGTTGACTTAACAATTTTTTCTTTGCATTTAGCTGGGATTTCTTCAATTCTAAGCTCTGTAAATTTTATTACAACAGTAATTAACATGCGGTGACAAGGTATGCAGTTTGAGCGATTACCTTTGTTCGTGTGATCTGTAAAGATTACTGCAATCATGTTATTACTTTCTTTGCCTGTGTTGG
>AT0326_Manus_Basin
AGGTGCTCTATTAGGGGACGATCAACTTTATAACGTGATTGTAACTGCTCATGGTATAATTATAATTTTCTTCTTAGTAATGCCTATGATGATGGGTGGGTTTGGTAACTGATTAGTTCCTTTAATGTTAGGTGCTCCTGACATGGCTTTCCCTCGATTAAATAACATAGGTTTCTGACTTCTTCCTCCAGCATTAACTCTACTTTTGGCTTCTTCAGCCGTAGAAAGTGGTTCTGGTACTGGGTGAACTGTTTATCCTCCATTAGCTGGAAATCTTGCTCATGCGGGGGGAGCTGTTGACTTAACAATTTTTTCTTTGCATTTAGCTGGGATTTCTTCAATTCTAAGCTCTGTAAACTTTATTACAACAGTAATTAACATGCGGTGACAGGGTATGCAGTTTGAGCGATTACCTTTGTTCGTGTGATCTGTAAAGATTACTGCAATTATGTTATTACTTTCTTTGCCTGTATTGG
>AT0458_Manus_Basin
AGGTGCTCTATTAGGGGACGATCAACTTTATAACGTGATTGTAACTGCTCATGGTATAATTATAATTTTCTTCTTAGTAATGCCTATGATGATGGGTGGGTTTGGTAACTGATTAGTTCCTTTAATGTTAGGTGCTCCTGACATGGCTTTCCCTCGATTAAATAACATAGGTTTCTGACTTCTTCCTCCAGCATTAACTCTACTTTTGGCTTCTTCAGCCGTAGAAAGTGGTTCTGGTACTGGGTGAACTGTTTATCCTCCATTAGCTGGAAATCTTGCTCATGCGGGGGGAGCTGTTGACTTAACAATTTTTTCTTTGCATTTAGCTGGGATTTCTTCAATTCTAAGCTCTGTAAATTTTATTACAACAGTAATTAACATGCGGTGACAAGGTATGCAGTTTGAGCGATTACCTTTGTTCGTGTGATCTGTAAAGATTACTGCAATTATGTTATTACTTTCTTTGCCTGTATTGG
>AT0459_Manus_Basin
AGGTGCTCTATTAGGGGACGATCAACTTTATAACGTGATTGTAACTGCTCATGGTATAATTATAATTTTCTTCTTAGTAATGCCTATGATGATGGGTGGGTTTGGTAACTGATTAGTTCCTTTAATGTTAGGTGCTCCTGACATGGCTTTCCCTCGATTAAATAACATAGGTTTCTGACTTCTTCCTCCAGCATTAACTCTACTTTTGGCTTCTTCAGCCGTAGAAAGTGGTTCTGGTACTGGGTGAACTGTTTATCCTCCATTAGCTGGAAATCTTGCTCACGCGGGGGGAGCTGTTGACTTAACAATTTTTTCTTTGCATTTAGCTGGGATTTCTTCAATTCTAAGCTCTGTAAATTTTATTACAACAGTAATTAACATGCGGTGACAAGGTATGCAGTTTGAGCGATTACCTTTGTTCGTGTGATCTGTAAAGATTACTGCAATTATGTTATTACTTTCTTTGCCTGTATTGG
>AT0460_Manus_Basin
AGGTGCTCTATTAGGGGACGATCAACTTTATAACGTGATTGTAACTGCTCATGGTATAATTATAATTTTCTTCTTGGTAATGCCTATGATGATGGGTGGGTTTGGTAACTGATTAGTTCCTTTAATGTTAGGTGCTCCTGACATGGCTTTCCCTCGATTAAATAACATAGGTTTCTGACTTCTTCCTCCAGCATTAACTCTACTTTTGGCTTCTTCAGCCGTAGAAAGTGGTTCTGGTACTGGGTGAACTGTTTATCCTCCATTAGCTGGAAATCTCGCTCATGCGGGGGGAGCTGTTGACTTAACAATTTTTTCTTTACATTTAGCTGGGATTTCTTCAATTCTAAGCTCTGTAAATTTTATTACAACAGTAATTAACATGCGGTGACAAGGTATGCAGTTTGAGCGATTACCTTTGTTCGTGTGATCTGTAAAGATTACTGCAATTATGTTATTACTTTCTTTGCCTGTATTGG
>AT0919_Manus_Basin
AGGTGCTCTATTAGGGGACGATCAACTTTATAACGTGATTGTAACTGCTCATGGTATAATTATAATTTTCTTCTTAGTAATGCCTATGATGATGGGTGGGTTTGGTAACTGATTAGTTCCTTTAATGTTAGGTGCTCCTGACATGGCTTTCCCTCGATTAAATAACATAGGTTTCTGACTTCTTCCTCCAGCATTAACTCTACTTTTAGCTTCTTCAGCCGTAGAAAGTGGTTCTGGTACTGGGTGAACTGTTTATCCTCCATTAGCTGGAAATCTTGCTCATGCGGGGGGAGCTGTTGACTTAACAATTTTTTCTTTGCATTTAGCTGGGATTTCTTCAATTCTAAGCTCTGTAAATTTTATTACAACAGTAATTAACATGCGGTGACAAGGTATGCAGTTTGAGCGATTACCTTTGTTCGTGTGATCTGTAAAGATTACTGCAATTATGTTATTACTTTCTTTGCCTGTATTGG
>AT0921_Manus_Basin
AGGTGCTCTATTAGGGGACGATCAACTTTATAACGTGATTGTAACTGCTCATGGTATAATTATAATTTTCTTCTTAGTAATGCCTATGATGATGGGTGGGTTTGGTAACTGATTAGTTCCTTTAATGTTAGGTGCTCCTGACATGGCTTTCCCTCGATTAAATAACATAGGTTTCTGACTTCTTCCTCCAGCATTAACTCTACTTTTGGCTTCTTCAGCCGTAGAAAGTGGTTCTGGTACTGGGTGAACTGTTTATCCTCCATTAGCTGGAAATCTTGCTCATGCGGGGGGAGCTGTTGACTTAACAATTTTTTCTTTGCATTTAGCTGGGATTTCTTCAATTCTAAGCTCTGTAAATTTTATTACAACAGTAATTAACATGCGGTGACAAGGTATGCAGTTTGAGCGATTACCTTTGTTCGTGTGATCTGTAAAGATTACTGCAATTATGTTATTACTTTCTTTGCCTGTATTGG
>AT0922_Manus_Basin
AGGTGCTCTATTAGGGGACGATCAACTTTATAACGTGATTGTAACTGCTCATGGTATAATTATAATTTTCTTCTTAGTAATGCCTATGATGATGGGTGGGTTTGGTAACTGATTAGTTCCTTTAATGTTAGGTGCTCCTGACATGGCTTTCCCTCGATTAAATAACATAGGTTTCTGACTTCTTCCTCCAGCATTAACTCTACTTTTGGCTTCTTCAGCCGTAGAAAGTGGTTCTGGTACTGGGTGAACTGTTTATCCTCCATTAGCTGGAAATCTTGCTCATGCGGGGGGAGCTGTTGACTTAACAATTTTTTCTTTGCATTTAGCTGGGATTTCTTCAATTCTAAGCTCTGTAAATTTTATTACAACAGTAATTAACATGCGGTGACAAGGTATGCAGTTTGAGCGATTACCTTTGTTCGTGTGATCTGTAAAGATTACTGCAATTATGTTATTACTTTCTTTGCCTGTATTGG
>AT0924_Manus_Basin
AGGTGCTCTATTAGGGGACGATCAACTTTATAACGTGATTGTAACTGCTCATGGTATAATTATAATTTTCTTCTTAGTAATGCCTATGATGATGGGTGGGTTTGGTAACTGATTAGTTCCTTTAATGTTAGGTGCTCCTGATATGGCTTTCCCTCGATTAAATAACATAGGTTTCTGACTTCTTCCTCCAGCATTAACTCTACTTTTGGCTTCTTCAGCCGTAGAAAGTGGTTCTGGTACTGGGTGAACTGTTTATCCTCCATTAGCTGGAAACCTTGCTCATGCGGGGGGAGCTGTTGACTTAACAATTTTTTCTTTGCATTTAGCTGGGATTTCTTCAATTCTAAGCTCTGTAAATTTTATTACAACAGTAATTAACATGCGGTGACAAGGTATGCAGTTTGAGCGATTACCTTTGTTCGTGTGATCTGTAAAGATTACTGCAATTATGTTATTACTTTCTTTGCCTGTATTGG
>AT0925_Manus_Basin
AGGTGCTCTATTAGGGGACGATCAACTTTATAACGTGATTGTAACTGCTCATGGTATAATTATAATTTTCTTCTTAGTAATGCCTATGATGATGGGTGGGTTTGGTAACTGATTAGTTCCTTTAATGTTAGGTGCTCCTGACATGGCTTTCCCTCGATTAAATAACATAGGTTTCTGACTTCTTCCTCCAGCATTAACTCTACTTTTGGCTTCTTCAGCCGTAGAAAGTGGTTCTGGTACTGGGTGAACTGTTTATCCTCCATTAGCTGGAAATCTTGCTCACGCGGGGGGAGCTGTTGACTTAACAATTTTTTCTTTGCATTTAGCTGGGATTTCTTCAATTCTAAGTTCTGTAAATTTTATTACAACAGTAATTAACATGCGGTGACAAGGTATGCAGTTTGAGCGATTACCTTTGTTCGTGTGATCTGTAAAGATTACTGCAATTATGTTATTACTTTCTTTGCCTGTATTGG
>AT0928_Manus_Basin
AGGTGCTCTATTAGGGGACGATCAACTTTATAACGTGATTGTAACTGCTCATGGTATAATTATAATTTTCTTCTTAGTAATGCCTATGATGATGGGTGGGTTTGGTAACTGATTAGTTCCTTTAATGTTAGGTGCTCCTGACATGGCTTTCCCTCGATTAAATAACATAGGTTTCTGACTTCTTCCTCCAGCATTAACTCTACTTTTGGCTTCTTCAGCCGTAGAAAGTGGTTCTGGTACTGGGTGAACTGTTTATCCTCCATTAGCTGGAAATCTTGCTCATGCGGGGGGAGCTGTTGACTTAACAATTTTTTCTTTGCATTTAGCTGGGATTTCTTCAATTCTAAGCTCTGTAAATTTTATTACAACAGTAATTAACATGCGGTGACAAGGTATGCAGTTTGAGCGATTACCTTTGTTCGTATGATCTGTAAAGATTACTGCAATTATGTTATTACTTTCTTTGCCTGTATTGG
>AT0930_Manus_Basin
AGGTGCTCTATTAGGGGACGATCAACTTTATAACGTGATTGTAACTGCTCATGGTATAATTATAATTTTCTTCTTAGTAATGCCTATGATGATGGGTGGGTTTGGTAACTGATTAGTTCCTTTAATGTTAGGTGCTCCTGACATGGCTTTCCCTCGATTAAATAACATAGGTTTCTGACTTCTTCCTCCAGCATTAACTCTACTTTTGGCTTCTTCAGCCGTAGAAAGTGGTTCTGGTACTGGGTGAACTGTTTATCCTCCATTAGCTGGAAATCTTGCTCATGCGGGGGGAGCTGTTGACTTAACAATTTTTTCTTTGCATTTAGCTGGGATTTCTTCAATTCTAAGTTCTGTAAATTTTATTACAACAGTAATTAACATGCGGTGACAAGGTATGCAGTTTGAGCGATTACCTTTGTTCGTGTGATCTGTAAAGATTACTGCAATTATGTTATTACTTTCTTTGCCTGTATTGG
>AT0933_Manus_Basin
AGGTGCTCTATTAGGGGACGATCAACTTTATAACGTGATTGTAACTGCTCATGGTATAATTATAATTTTCTTCTTAGTAATGCCTATGATGATGGGTGGGTTTGGTAACTGATTAGTTCCTTTAATGTTAGGTGCTCCTGACATGGCTTTCCCTCGATTAAATAACATAGGTTTCTGACTTCTTCCTCCAGCATTAACTCTACTTTTGGCTTCTTCAGCTGTAGAAAGTGGTTCTGGTACTGGGTGAACTGTTTATCCTCCATTAGCTGGAAATCTTGCTCATGCGGGGGGAGCTGTTGACTTAACAATTTTTTCTTTGCATTTAGCTGGGATTTCTTCAATTCTAAGCTCTGTAAATTTTATTACAACAGTAATTAACATGCGGTGACAAGGTATGCAGTTTGAGCGATTACCTTTGTTCGTGTGATCTGTAAAGATTACTGCAATTATGTTATTACTTTCTTTGCCTGTATTGG
>AT0934_Manus_Basin
AGGTGCTCTATTAGGGGACGATCAACTTTATAACGTGATTGTAACTGCTCATGGTATAATTATAATTTTCTTCTTAGTAATGCCTATGATGATGGGTGGGTTTGGTAACTGATTAGTTCCTTTAATGTTAGGTGCTCCTGACATGGCTTTCCCTCGATTAAATAACATAGGTTTCTGACTTCTTCCTCCAGCATTAACTCTACTTTTAGCTTCTTCAGCCGTAGAAAGTGGTTCTGGTACTGGGTGAACTGTTTATCCTCCATTAGCTGGAAATCTTGCTCATGCGGGGGGAGCTGTTGACTTAACAATTTTTTCTTTGCATTTAGCTGGGATTTCTTCAATTCTAAGCTCTGTAAATTTTATTACAACAGTAATTAACATGCGGTGACAAGGTATGCAGTTTGAGCGATTACCTTTGTTCGTGTGATCTGTAAAGATTACTGCAATCATGTTATTACTTTCTTTGCCTGTGTTGG
>AT1063_Manus_Basin
AGGTGCTCTATTAGGAGACGATCAACTTTATAACGTGATTGTAACTGCTCATGGTATAATTATAATTTTCTTCTTAGTAATGCCTATGATGATGGGTGGGTTTGGTAACTGATTAGTTCCTTTAATGTTAGGTGCTCCTGACATGGCTTTCCCTCGATTAAATAACATAGGTTTCTGACTTCTTCCTCCAGCATTAACTCTACTTTTGGCTTCTTCAGCCGTAGAAAGTGGTTCTGGTACTGGGTGAACTGTTTATCCTCCATTAGCTGGAAATCTTGCTCATGCGGGGGGAGCTGTTGACTTAACAATTTTTTCTTTGCATTTAGCTGGGATTTCTTCAATTCTAAGCTCTGTAAATTTTATTACAACAGTAATTAACATGCGGTGACAAGGTATGCAGTTTGAGCGATTACCTTTGTTTGTGTGATCTGTAAAGATTACTGCAATTATGTTATTACTTTCTTTGCCTGTGTTGG
>AT1064_Manus_Basin
AGGTGCTCTATTAGGGGACGATCAACTTTATAACGTGATTGTAACTGCTCATGGTATAATTATAATTTTCTTCTTAGTAATGCCTATGATGATGGGTGGGTTTGGTAACTGATTAGTTCCTTTAATGTTAGGTGCTCCTGACATGGCTTTCCCTCGATTAAATAACATAGGTTTCTGACTTCTTCCTCCAGCATTAACTCTACTTTTGGCTTCTTCAGCCGTAGAAAGTGGTTCTGGTACTGGGTGAACTGTTTATCCTCCATTAGCTGGAAATCTTGCTCATGCGGGGGGAGCTGTTGACTTAACAATTTTTTCTTTGCATTTAGCTGGGATTTCTTCAATTCTAAGTTCTGTAAATTTTATTACAACAGTAATTAACATGCGGTGACAAGGTATGCAGTTTGAGCGATTACCTTTGTTCGTGTGATCTGTAAAGATTACTGCAATTATGTTATTACTTTCTTTGCCTGTATTGG
>AT1065_Manus_Basin
AGGTGCTCTATTAGGGGACGATCAACTTTATAACGTGATTGTGACTGCTCATGGTATAATTATAATTTTCTTCTTAGTAATGCCTATGATGATGGGTGGGTTTGGTAACTGATTAGTTCCTTTAATGTTAGGTGCTCCTGACATGGCTTTCCCTCGATTAAATAACATAGGTTTCTGACTTCTTCCTCCAGCATTAACTCTACTTTTGGCTTCTTCAGCTGTAGAAAGTGGTTCTGGTACTGGGTGAACTGTTTATCCTCCATTAGCTGGAAATCTTGCTCATGCGGGGGGAGCTGTTGACTTAACAATTTTTTCTTTGCATTTAGCTGGGATTTCTTCAATTCTAAGTTCTGTAAATTTTATTACAACAGTAATTAACATGCGGTGACAAGGTATGCAGTTCGAGCGATTACCTTTGTTCGTGTGATCTGTAAAGATTACTGCAATTATGTTATTACTTTCTTTGCCTGTATTGG
>AT1066_Manus_Basin
AGGTGCTCTATTAGGGGACGATCAACTTTATAACGTGATTGTAACTGCTCATGGTATAATTATAATTTTCTTCTTAGTAATGCCTATGATGATGGGTGGGTTTGGTAACTGATTAGTTCCTTTAATGTTAGGTGCTCCTGACATGGCTTTCCCTCGATTAAATAACATAGGTTTCTGACTTCTTCCTCCAGCATTAACTCTACTTTTGGCTTCTTCAGCCGTAGAAAGTGGTTCTGGTACTGGGTGAACTGTTTATCCTCCATTAGCTGGAAATCTTGCTCACGCGGGGGGAGCTGTTGACTTAACAATTTTTTCTTTGCATTTAGCTGGGATTTCTTCAATTCTAAGCTCTGTAAATTTTATTACAACAGTAATTAACATGCGGTGACAAGGTATGCAGTTTGAGCGATTACCTTTGTTCGTGTGATCTGTAAAGATTACTGCAATTATGTTATTACTTTCTTTGCCTGTATTGG
>AT1067_Manus_Basin
AGGTGCTCTATTAGGGGACGATCAACTTTATAACGTGATTGTAACTGCTCATGGTATAATTATAATTTTCTTCTTAGTAATGCCTATGATGATGGGTGGGTTTGGTAACTGATTAGTTCCTTTAATGTTAGGTGCTCCTGACATGGCTTTCCCTCGATTAAATAACATAGGTTTCTGACTTCTTCCTCCAGCATTAACTCTACTTTTGGCTTCTTCAGCTGTAGAAAGTGGTTCTGGTACTGGGTGAACTGTTTATCCTCCATTAGCTGGAAATCTTGCTCATGCGGGGGGAGCTGTTGACTTAACAATTTTTTCTTTGCATTTAGCTGGGATTTCTTCAATTCTAAGCTCTGTAAATTTTATTACAACAGTAATTAACATGCGGTGACAAGGTATGCAGTTTGAGCGATTACCTTTGTTCGTGTGATCTGTAAAGATTACTGCAATTATGTTATTACTTTCTTTGCCTGTATTGG
>AT1068_Manus_Basin
AGGTGCTCTATTAGGGGACGATCAACTTTATAACGTGATTGTAACTGCTCATGGTATAATTATAATTTTCTTCTTAGTAATGCCTATGATGATGGGTGGGTTTGGTAACTGATTAGTTCCTTTAATGTTAGGTGCTCCTGACATGGCTTTCCCTCGATTAAATAACATAGGTTTCTGACTTCTTCCTCCAGCATTAACTCTACTTTTGGCTTCTTCAGCCGTAGAAAGTGGTTCTGGTACTGGGTGAACTGTTTATCCTCCATTAGCTGGAAATCTTGCTCATGCGGGGGGAGCTGTTGACTTAACAATTTTTTCTTTGCATTTAGCTGGGATTTCTTCAATTCTAAGCTCTGTAAATTTTATTACAACAGTAATTAACATGCGGTGACAAGGTATGCAGTTTGAGCGATTACCTTTGTTCGTGTGATCTGTAAAGATTACTGCAATTATGTTATTACTTTCTTTGCCTGTATTGG
>AT1070_Manus_Basin
AGGTGCTCTATTAGGGGACGATCAACTTTATAATGTGATTGTAACTGCTCATGGTATAATTATAATTTTCTTCTTAGTAATGCCTATGATGATGGGTGGGTTTGGTAACTGATTAGTTCCTTTAATGTTAGGTGCTCCTGACATGGCTTTCCCTCGATTAAATAACATAGGTTTCTGACTTCTTCCTCCAGCATTAACTCTACTTTTAGCTTCTTCAGCCGTAGAAAGTGGTTCTGGTACTGGGTGAACCGTTTATCCTCCATTAGCTGGAAATCTTGCTCATGCGGGGGGAGCTGTTGACTTAACAATTTTTTCTTTGCATTTAGCTGGGATTTCTTCAATTCTAAGCTCTGTAAATTTCATTACAACAGTAATTAACATGCGGTGACAAGGTATGCAGTTTGAGCGATTACCTTTGTTCGTGTGATCTGTAAAGATTACTGCAATTATGTTATTACTTTCTTTGCCTGTATTGG
>AT1071_Manus_Basin
AGGTGCTCTATTAGGGGACGATCAACTTTATAACGTGATTGTAACTGCTCATGGTATAATTATAATTTTCTTCTTAGTAATGCCTATGATGATGGGTGGGTTTGGTAACTGATTAGTTCCTTTAATGTTAGGTGCTCCTGACATGGCTTTCCCTCGATTAAATAACATAGGTTTCTGACTTCTTCCTCCAGCATTAACTCTACTTTTGGCTTCTTCAGCCGTAGAAAGTGGTTCTGGTACTGGGTGAACTGTTTATCCTCCATTAGCTGGAAATCTTGCTCATGCGGGGGGAGCTGTTGACTTAACAATTTTTTCTTTGCATTTAGCTGGGATTTCTTCAATTCTAAGCTCTGTAAATTTTATTACAACAGTAATTAACATGCGGTGACAAGGTATGCAGTTTGAGCGATTACCTTTGTTCGTGTGATCTGTAAAGATTACTGCAATTATGTTATTACTTTCTTTGCCTGTATTGG
>AT1072_Manus_Basin
AGGTGCTCTATTAGGGGACGATCAACTTTATAACGTGATTGTAACTGCTCATGGTATAATTATAATTTTCTTCTTAGTAATGCCTATGATGATGGGTGGGTTTGGTAACTGATTAGTTCCTTTAATGTTAGGTGCTCCTGACATGGCTTTCCCTCGATTAAATAACATAGGTTTCTGACTTCTTCCTCCAGCATTAACTCTACTTTTGGCTTCTTCAGCCGTAGAAAGTGGTTCTGGTACTGGGTGAACTGTTTATCCTCCATTAGCTGGAAATCTTGCTCATGCGGGGGGAGCTGTTGACTTAACAATTTTTTCTTTGCATTTAGCTGGGATTTCTTCAATTCTAAGCTCTGTAAATTTCATTACAACAGTAATTAACATGCGGTGACAAGGTATGCAGTTTGAGCGATTACCTTTGTTCGTGTGATCTGTAAAGATTACTGCAATTATGCTATTACTTTCTTTGCCTGTATTGG
>AT1074_Manus_Basin
AGGTGCTCTATTAGGGGACGATCAACTTTATAACGTGATTGTAACTGCTCATGGTATAATTATAATTTTCTTCTTAGTAATGCCTATGATGATGGGTGGGTTTGGTAACTGATTAGTTCCTTTAATGTTAGGTGCTCCTGACATGGCTTTCCCTCGATTAAATAACATAGGTTTCTGACTTCTTCCTCCAGCATTAACTCTACTTTTGGCTTCTTCAGCCGTAGAAAGTGGTTCTGGTACTGGGTGAACTGTTTATCCTCCATTAGCTGGAAATCTTGCTCATGCGGGGGGAGCTGTTGACTTAACAATTTTTTCTTTGCATTTAGCTGGGATTTCTTCAATTCTAAGCTCTGTAAATTTTATTACAACAGTAATTAACATGCGGTGACAAGGTATGCAGTTTGAGCGATTACCTTTGTTTGTGTGATCTGTAAAGATTACTGCAATTATGTTATTACTTTCTTTGCCTGTATTGG
>AT1080_Manus_Basin
AGGTGCTCTATTAGGGGACGATCAACTTTATAACGTGATTGTAACTGCTCATGGTATAATTATAATTTTCTTCTTAGTAATGCCTATGATGATGGGTGGGTTTGGTAACTGATTAGTTCCTTTAATGTTAGGTGCTCCTGACATGGCTTTCCCTCGATTAAATAACATAGGTTTCTGACTTCTTCCTCCAGCATTAACTCTACTTTTGGCTTCTTCAGCCGTAGAAAGTGGTTCTGGTACTGGGTGAACTGTTTATCCTCCATTAGCTGGAAATCTTGCTCATGCGGGGGGAGCTGTTGACTTAACAATTTTTTCTTTGCATTTAGCTGGGATTTCTTCAATTCTAAGCTCTGTAAATTTTATTACAACAGTAATTAACATGCGGTGACAAGGTATGCAGTTTGAGCGATTACCTTTGTTCGTATGATCTGTAAAGATTACTGCAATTATGTTATTACTTTCTTTGCCTGTATTGG
>AT1081_Manus_Basin
AGGTGCTCTATTAGGGGACGATCAACTTTATAACGTGATTGTAACTGCTCATGGTATAATTATAATTTTCTTCTTAGTAATGCCTATGATGATGGGTGGGTTTGGTAACTGATTAGTTCCTTTAATGTTAGGTGCTCCTGACATGGCTTTCCCTCGATTAAATAACATAGGCTTCTGACTTCTTCCTCCAGCATTAACTCTACTTTTGGCTTCTTCAGCCGTAGAAAGTGGTTCTGGTACTGGGTGAACTGTTTATCCTCCATTAGCTGGAAATCTTGCTCATGCGGGGGGAGCTGTTGACTTAACAATTTTTTCTTTGCATTTAGCTGGGATTTCTTCAATTCTAAGCTCTGTAAATTTTATTACAACAGTAATTAACATGCGGTGACAAGGTATGCAGTTTGAGCGATTACCTTTGTTTGTGTGATCTGTAAAGATTACTGCAATTATGTTATTACTTTCTTTGCCTGTGTTGG
>AT1082_Manus_Basin
AGGTGCTCTATTAGGGGACGATCAACTTTATAACGTGATTGTAACTGCTCATGGTATAATTATAATTTTCTTCTTAGTAATGCCTATGATGATGGGTGGGTTTGGTAACTGATTAGTTCCTTTAATGTTAGGTGCTCCTGACATGGCTTTCCCTCGATTAAATAACATAGGTTTCTGACTTCTTCCTCCAGCATTAACTCTACTTTTGGCTTCTTCAGCCGTAGAAAGTGGTTCTGGTACTGGGTGAACTGTTTATCCTCCATTAGCTGGAAATCTTGCTCATGCGGGGGGAGCTGTTGACTTAACAATTTTTTCTTTGCATTTAGCTGGGATTTCTTCAATTCTAAGCTCTGTAAATTTTATTACAACAGTAATTAACATGCGGTGACAAGGTATGCAGTTTGAGCGATTACCTTTGTTCGTGTGATCTGTAAAGATTACTGCAATTATGTTATTACTTTCTTTGCCTGTATTGG
>AT1083_Manus_Basin
AGGTGCTCTATTAGGGGACGATCAACTTTATAACGTGATTGTAACTGCTCATGGTATAATTATAATTTTCTTCTTAGTAATGCCTATGATGATGGGTGGGTTTGGTAACTGATTAGTTCCTTTAATGTTAGGTGCTCCTGACATGGCTTTCCCTCGATTAAATAACATAGGTTTCTGACTTCTTCCTCCAGCATTAACTCTACTTTTGGCTTCTTCAGCTGTAGAAAGTGGTTCTGGTACTGGGTGAACTGTTTATCCTCCATTAGCTGGAAATCTTGCTCATGCGGGGGGAGCTGTTGACTTAACAATTTTTTCTTTGCATTTAGCTGGGATTTCTTCAATTCTAAGCTCTGTAAATTTTATTACAACAGTAATTAACATGCGGTGACAAGGTATGCAGTTTGAGCGATTACCTTTGTTCGTGTGATCTGTAAAGATTACTGCAATTATGTTATTACTTTCTTTGCCTGTATTGG
>AT1084_Manus_Basin
AGGTGCTCTATTAGGGGACGATCAACTTTATAACGTGATTGTAACTGCTCATGGTATAATTATAATTTTCTTCTTAGTAATGCCTATGATGATGGGTGGGTTTGGTAACTGATTAGTTCCTTTAATGTTAGGTGCTCCTGACATGGCTTTCCCTCGATTAAATAACATAGGTTTCTGACTTCTTCCTCCAGCATTAACTCTACTTTTGGCTTCTTCAGCCGTAGAAAGTGGTTCTGGTACTGGGTGAACTGTTTATCCTCCATTAGCTGGAAATCTTGCTCATGCGGGGGGAGCTGTTGACTTAACAATTTTTTCTTTGCATTTAGCTGGGATTTCTTCAATTCTAAGCTCTGTAAATTTTATTACAACAGTAATTAACATGCGGTGACAAGGTATGCAGTTTGAGCGATTACCTTTGTTCGTGTGATCTGTAAAGATTACTGCAATTATGTTATTACTTTCTTTGCCTGTATTGG
>AT1085_Manus_Basin
AGGTGCTCTATTAGGGGACGATCAACTTTATAACGTGATTGTAACTGCTCATGGTATAATTATAATTTTCTTCTTAGTAATGCCTATGATGATGGGTGGGTTTGGTAACTGATTAGTTCCTTTAATGTTAGGTGCTCCTGACATGGCTTTCCCTCGATTAAATAACATAGGTTTCTGACTTCTTCCTCCAGCATTAACTCTACTTTTAGCTTCTTCAGCGGTAGAAAGTGGTTCTGGTACTGGGTGAACTGTTTATCCTCCATTAGCTGGAAATCTTGCTCATGCGGGGGGAGCTGTTGACTTAACAATTTTTTCTTTGCATTTAGCTGGGATTTCTTCAATTCTAAGCTCTGTAAATTTTATTACAACAGTAATTAACATGCGGTGACAAGGTATGCAGTTTGAGCGATTACCTTTGTTCGTGTGATCTGTAAAGATTACTGCAATTATGTTATTACTTTCTTTGCCTGTATTGG
>AT1086_Manus_Basin
AGGTGCTCTATTAGGGGACGATCAACTTTATAACGTGATTGTAACTGCTCATGGTATAATTATAATTTTCTTCTTAGTAATGCCTATGATGATGGGTGGGTTTGGTAACTGATTAGTTCCTTTAATGTTAGGTGCTCCTGACATGGCTTTCCCTCGATTAAATAACATAGGTTTCTGACTTCTTCCTCCAGCATTAACTCTACTTTTAGCTTCTTCAGCCGTAGAAAGTGGTTCTGGTACTGGGTGAACTGTTTATCCTCCATTAGCTGGAAATCTTGCTCATGCGGGGGGAGCTGTTGACTTAACAATTTTTTCTTTGCATTTAGCTGGGATTTCTTCAATTCTAAGCTCTGTAAATTTTATTACAACAGTAATTAACATGCGGTGACAAGGTATGCAGTTTGAGCGATTACCTTTGTTCGTGTGATCTGTAAAGATTACTGCAATTATGTTATTACTTTCTTTGCCTGTATTGG
>AT1088_Manus_Basin
AGGTGCTCTATTAGGGGACGATCAACTTTATAACGTGATTGTAACTGCTCATGGTATAATTATAATTTTCTTCTTAGTAATGCCTATGATGATGGGTGGGTTTGGTAACTGATTAGTTCCTTTAATGTTAGGTGCTCCTGACATGGCTTTCCCTCGATTAAATAACATAGGTTTCTGACTTCTTCCTCCAGCATTAACTCTACTTTTAGCTTCTTCAGCCGTAGAAAGTGGTTCTGGTACTGGGTGAACTGTTTATCCTCCATTAGCTGGAAATCTTGCTCATGCGGGGGGAGCTGTTGACCTAACAATTTTTTCTTTGCATTTAGCTGGGATTTCTTCAATTCTAAGCTCTGTAAATTTTATTACAACAGTAATTAACATGCGGTGACAAGGTATGCAGTTTGAGCGATTACCTTTGTTCGTGTGATCTGTAAAGATTACTGCAATTATGTTATTACTTTCTTTGCCTGTATTGG
>AT1089_Manus_Basin
AGGTGCTCTATTAGGGGACGATCAACTTTATAACGTGATTGTAACTGCTCATGGTATAATTATAATTTTCTTCTTAGTAATGCCTATGATGATGGGTGGGTTTGGTAACTGATTGGTTCCTTTAATGTTAGGTGCTCCTGACATGGCTTTCCCTCGATTAAATAACATAGGTTTCTGACTTCTTCCTCCAGCATTGACTCTACTTTTGGCTTCTTCAGCCGTAGAAAGTGGTTCTGGTACTGGGTGAACTGTTTATCCTCCATTAGCTGGAAATCTTGCTCATGCGGGGGGAGCTGTTGACTTAACAATTTTTTCTTTGCATTTAGCTGGGATTTCTTCAATTCTAAGCTCTGTAAATTTTATTACAACAGTAATTAACATGCGGTGACAAGGTATGCAGTTTGAGCGATTACCTTTGTTCGTATGATCTGTAAAGATTACTGCAATTATGTTATTACTTTCTTTGCCTGTATTGG
>AT1096_Manus_Basin
AGGTGCTCTATTAGGGGACGATCAACTTTATAACGTGATTGTAACTGCTCATGGTATAATTATAATTTTCTTCTTAGTAATGCCTATGATGATGGGTGGGTTTGGTAACTGATTAGTTCCTTTAATGTTAGGTGCTCCTGACATGGCTTTCCCTCGATTAAATAACATAGGTTTCTGACTTCTTCCTCCAGCATTAACTCTACTTTTGGCTTCTTCAGCTGTAGAAAGTGGTTCTGGTACTGGGTGAACTGTTTATCCTCCATTAGCTGGAAATCTTGCTCATGCGGGGGGAGCTGTTGACTTAACAATTTTTTCTTTGCATTTAGCTGGGATTTCTTCAATTCTAAGCTCTGTAAATTTTATTACAACAGTAATTAACATGCGGTGACAAGGTATGCAGTTTGAGCGATTACCTTTGTTCGTGTGATCTGTAAAGATTACTGCAATCATGTTATTACTTTCTTTGCCTGTATTGG
>AT2035_Manus_Basin
AGGTGCTCTATTAGGGGACGATCAACTTTATAACGTGATTGTAACTGCTCATGGTATAATTATAATTTTCTTCTTAGTAATGCCTATGATGATGGGTGGGTTTGGTAACTGATTAGTTCCTTTAATGTTAGGTGCTCCTGACATGGCTTTCCCTCGATTAAATAACATAGGTTTCTGACTTCTTCCTCCAGCATTAACTCTACTTTTGGCTTCTTCAGCCGTAGAAAGTGGTTCTGGTACTGGGTGAACTGTTTATCCTCCATTAGCTGGAAATCTTGCTCACGCGGGGGGAGCTGTTGACTTAACAATTTTTTCTTTGCATTTAGCTGGGATTTCTTCAATTCTAAGCTCTGTAAATTTTATTACAACAGTAATTAACATGCGGTGACAAGGTATGCAGTTTGAGCGATTACCTTTGTTCGTGTGATCTGTAAAGATTACTGCAATTATGTTATTACTTTCTTTGCCTGTATTGG
>AT2062_Manus_Basin
AGGTGCTCTATTAGGGGACGATCAACTTTATAACGTGATTGTAACTGCTCATGGTATAATTATAATTTTCTTCTTAGTAATGCCTATGATGATGGGTGGGTTTGGTAACTGATTAGTTCCTTTAATGTTAGGTGCTCCTGACATGGCTTTCCCTCGATTAAATAACATAGGTTTCTGACTTCTTCCTCCAGCATTAACTCTACTTTTGGCTTCTTCAGCCGTAGAAAGTGGTTCTGGTACTGGGTGAACTGTTTATCCTCCATTAGCTGGAAATCTTGCTCATGCGGGGGGAGCTGTTGACTTAACAATTTTTTCTTTGCATTTAGCTGGGATTTCTTCAATTCTAAGCTCTGTAAATTTTATTACAACAGTAATTAACATGCGGTGACAAGGTATGCAGTTTGAGCGATTACCTTTGTTTGTGTGATCTGTAAAGATTACTGCAATTATGTTATTACTTTCTTTGCCTGTATTGG
>AT2063_Manus_Basin
AGGTGCTCTATTAGGGGACGATCAACTTTATAACGTGATTGTAACTGCTCATGGTATAATTATAATTTTCTTCTTAGTAATGCCTATGATGATGGGTGGGTTTGGTAACTGATTAGTTCCTTTAATGTTAGGTGCTCCTGACATGGCTTTCCCTCGATTAAATAACATAGGTTTCTGACTTCTTCCTCCAGCATTAACTCTACTTTTGGCTTCTTCAGCCGTAGAAAGTGGTTCTGGTACTGGGTGAACTGTTTATCCTCCATTAGCTGGAAATCTTGCTCACGCGGGGGGAGCTGTTGACTTAACAATTTTTTCTTTGCATTTAGCTGGGATTTCTTCAATTCTAAGCTCTGTAAATTTTATTACAACAGTAATTAACATGCGGTGACAAGGTATGCAGTTTGAGCGATTACCTTTGTTCGTGTGATCTGTAAAGATTACTGCAATTATGTTATTACTTTCTTTGCCTGTATTGG
>AT2064_Manus_Basin
AGGTGCTCTATTAGGGGACGATCAACTTTATAACGTGATTGTAACTGCTCATGGTATAATTATAATTTTCTTCTTAGTAATGCCTATGATGATGGGTGGGTTTGGTAACTGATTAGTTCCTTTAATGTTAGGTGCTCCTGACATGGCTTTCCCTCGATTAAATAACATAGGTTTCTGGCTTCTTCCTCCAGCATTAACTCTACTTTTGGCTTCTTCAGCCGTAGAAAGTGGTTCTGGTACTGGGTGAACTGTTTATCCTCCATTAGCTGGAAATCTTGCTCACGCGGGGGGAGCTGTTGACTTAACAATTTTTTCTTTGCATTTAGCTGGGATTTCTTCAATTCTAAGCTCTGTAAATTTTATTACAACAGTAATTAACATGCGGTGACAAGGTATGCAGTTTGAGCGATTACCTTTGTTCGTGTGATCTGTAAAGATTACTGCAATTATGTTATTACTTTCTTTGCCTGTATTGG
>AT2121_Manus_Basin
AGGTGCTCTATTAGGGGACGATCAACTTTATAATGTGATTGTAACTGCTCATGGTATAATTATAATTTTCTTCTTAGTAATGCCTATGATGATGGGTGGGTTTGGTAACTGATTAGTTCCTTTAATGTTAGGTGCTCCTGACATGGCTTTCCCTCGATTAAATAACATAGGTTTCTGACTTCTTCCTCCAGCATTAACTCTACTTTTGGCTTCTTCAGCTGTAGAAAGTGGTTCTGGTACTGGGTGAACTGTTTATCCTCCATTAGCTGGAAATCTTGCTCATGCGGGGGGAGCTGTTGACTTAACAATTTTTTCTTTGCATTTAGCTGGGATTTCTTCAATTCTAAGCTCTGTAAATTTTATTACAACAGTAATTAACATGCGGTGACAAGGTATGCAGTTTGAGCGATTACCTTTGTTCGTGTGATCTGTAAAGATTACTGCAATTATGTTATTGCTTTCTTTGCCTGTGTTGG
>AT2122_Manus_Basin
AGGTGCTCTATTAGGGGACGATCAACTTTATAACGTGATTGTAACTGCTCATGGTATAATTATAATTTTCTTCTTAGTAATGCCTATGATGATGGGTGGGTTTGGTAACTGATTAGTTCCTTTAATGTTAGGTGCTCCTGACATGGCTTTCCCTCGATTAAATAACATAGGTTTCTGACTTCTTCCTCCAGCATTAACTCTACTTTTGGCTTCTTCAGCTGTAGAAAGTGGTTCTGGTACTGGGTGAACTGTTTATCCTCCATTAGCTGGAAATCTTGCTCATGCGGGGGGAGCTGTTGACTTAACAATTTTTTCTTTGCATTTAGCTGGGATTTCTTCAATTCTAAGCTCTGTAAATTTTATTACAACAGTAATTAACATGCGGTGACAAGGTATGCAGTTTGAGCGATTACCTTTGTTCGTGTGATCTGTAAAGATTACTGCAATTATGTTATTACTTTCTTTGCCTGTATTGG
>AT2123_Manus_Basin
AGGTGCTCTATTAGGGGACGATCAACTTTATAACGTGATTGTAACTGCTCATGGTATAATTATAATTTTCTTCTTAGTAATGCCTATGATGATGGGTGGGTTTGGTAACTGATTAGTTCCTTTAATGTTAGGTGCTCCTGACATGGCTTTCCCTCGATTAAATAACATAGGTTTCTGACTTCTTCCTCCAGCATTAACTCTACTTTTAGCTTCTTCAGCCGTAGAAAGTGGTTCTGGTACTGGGTGAACTGTTTATCCTCCATTAGCTGGAAATCTTGCTCATGCGGGGGGAGCTGTTGACTTAACAATTTTTTCTTTGCATTTAGCTGGGATTTCTTCAATTCTAAGCTCTGTAAATTTTATTACAACAGTAATTAACATGCGGTGACAAGGTATGCAGTTTGAGCGATTACCTTTGTTCGTGTGATCTGTAAAGATTACTGCAATCATGTTATTACTTTCTTTGCCTGTGTTGG
>AT2124_Manus_Basin
AGGTGCTCTATTAGGGGACGATCAACTTTATAACGTGATTGTAACTGCTCATGGTATAATTATAATTTTCTTCTTAGTAATGCCTATGATGATGGGTGGGTTTGGTAACTGATTAGTTCCTTTAATGTTAGGTGCTCCTGACATGGCTTTCCCTCGATTAAATAACATAGGTTTCTGACTTCTTCCTCCAGCATTAACTCTACTTTTGGCTTCTTCAGCCGTAGAAAGTGGTTCTGGTACTGGGTGAACTGTTTATCCTCCATTAGCTGGAAATCTTGCTCATGCGGGGGGAGCTGTTGACTTAACAATTTTTTCTTTGCATTTAGCTGGGATTTCTTCAATTCTAAGCTCTGTAAATTTCATTACAACAGTAATTAACATGCGGTGACAAGGTATGCAGTTTGAGCGATTACCTTTGTTCGTGTGATCTGTAAAGATTACTGCAATTATGCTATTACTTTCTTTGCCTGTATTGG
>AT2273_Manus_Basin
AGGTGCTCTATTAGGGGACGATCAACTTTATAACGTGATTGTAACTGCTCATGGTATAATTATAATTTTCTTCTTAGTAATGCCTATGATGATGGGTGGGTTTGGTAACTGATTAGTTCCTTTAATGTTAGGTGCTCCTGACATGGCTTTCCCTCGATTAAATAACATAGGTTTCTGACTTCTTCCTCCAGCATTAACTCTACTTTTGGCTTCTTCAGCCGTAGAAAGTGGTTCTGGTACTGGGTGAACTGTTTATCCTCCATTAGCCGGAAATCTTGCTCATGCGGGGGGAGCTGTTGACTTAACAATTTTTTCTTTGCATTTAGCTGGGATTTCTTCAATTCTAAGCTCTGTAAATTTTATTACAACAGTAATTAACATGCGGTGACAAGGTATGCAGTTTGAGCGATTACCTTTGTTCGTGTGATCTGTAAAGATTACTGCAATTATGTTATTACTTTCTTTGCCTGTATTGG
>AT2281_Manus_Basin
AGGTGCTCTATTAGGGGACGATCAACTTTATAACGTGATCGTAACTGCTCATGGTATGATTATAATTTTCTTCTTAGTAATGCCTATGATGATGGGTGGGTTTGGTAACTGATTAGTTCCTTTAATGTTAGGTGCTCCTGACATGGCTTTCCCTCGATTAAATAACATAGGTTTCTGACTTCTTCCTCCAGCATTAACTCTACTTTTGGCTTCTTCAGCCGTAGAAAGTGGTTCTGGTACTGGGTGAACTGTTTATCCTCCATTAGCTGGAAATCTTGCTCACGCGGGGGGAGCTGTTGACTTAACAATTTTTTCTTTGCATTTAGCTGGGATTTCTTCAATTCTAAGCTCTGTAAATTTTATTACAACAGTAATTAACATGCGGTGACAAGGTATGCAGTTTGAGCGATTACCTTTGTTCGTGTGATCTGTAAAGATTACTGCAATTATGTTATTACTTTCTTTGCCTGTATTGG
>AT2282_Manus_Basin
AGGTGCTCTATTAGGGGACGATCAACTTTATAACGTGATTGTAACTGCTCATGGTATAATTATAATTTTCTTCTTAGTAATGCCTATGATGATGGGTGGGTTTGGTAATTGATTAGTTCCTTTAATGTTAGGTGCTCCTGACATGGCTTTCCCTCGATTAAATAACATAGGTTTCTGACTTCTTCCTCCAGCATTAACTCTACTTTTGGCTTCTTCAGCTGTAGAAAGTGGTTCTGGTACTGGGTGAACTGTTTATCCTCCATTAGCTGGAAATCTTGCTCATGCGGGGGGAGCTGTTGACTTAACAATTTTTTCTTTGCATTTAGCTGGGATTTCTTCAATTCTAAGCTCTGTAAATTTTATTACAACAGTAATTAACATGCGGTGACAAGGTATGCAGTTTGAGCGATTACCTTTGTTCGTGTGATCTGTAAAGATTACTGCAATTATGTTATTACTTTCTTTGCCTGTATTGG
>AT2283_Manus_Basin
AGGTGCTCTATTAGGGGACGATCAACTTTATAACGTGATTGTAACTGCTCATGGTATAATTATAATTTTCTTCTTAGTAATGCCTATGATGATGGGTGGGTTTGGTAACTGATTAGTTCCTTTAATGTTAGGTGCTCCTGACATGGCTTTCCCTCGATTAAATAACATAGGTTTCTGACTTCTTCCTCCAGCATTAACTCTACTTTTGGCTTCTTCAGCCGTAGAAAGTGGTTCTGGTACTGGGTGAACTGTTTATCCTCCATTAGCTGGAAATCTTGCTCATGCGGGGGGAGCTGTTGACTTAACAATTTTTTCTTTGCATTTAGCTGGGATTTCTTCAATTCTAAGCTCTGTAAATTTTATTACAACAGTAATTAACATGCGGTGACAAGGTATGCAGTTTGAGCGATTACCTTTGTTCGTATGATCTGTAAAGATTACTGCAATTATGTTATTACTTTCTTTGCCTGTATTGG
>AT2292_Manus_Basin
AGGTGCTCTATTAGGGGACGATCAACTTTATAACGTGATCGTAACTGCTCATGGTATGATTATAATTTTCTTCTTAGTAATGCCTATGATGATGGGTGGGTTTGGTAACTGATTAGTTCCTTTAATGTTAGGTGCTCCTGACATGGCTTTCCCTCGATTAAATAACATAGGTTTCTGACTTCTTCCTCCAGCATTAACTCTACTTTTGGCTTCTTCAGCCGTAGAAAGTGGTTCTGGTACTGGGTGAACTGTTTATCCTCCATTAGCTGGAAATCTTGCTCACGCGGGGGGAGCTGTTGACTTAACAATTTTTTCTTTGCATTTAGCTGGGATTTCTTCAATTCTAAGCTCTGTAAATTTTATTACAACAGTAATTAACATGCGGTGACAAGGTATGCAGTTTGAGCGATTACCTTTGTTCGTGTGATCTGTAAAGATTACTGCAATTATGTTATTACTTTCTTTGCCTGTATTGG
>AT2295_Manus_Basin
AGGTGCTCTATTAGGGGACGATCAACTTTATAACGTGATTGTAACTGCTCATGGTATAATTATAATTTTCTTCTTAGTAATGCCTATGATGATGGGTGGGTTTGGTAACTGATTAGTTCCTTTAATGTTAGGTGCTCCTGACATGGCTTTCCCTCGATTAAATAACATAGGTTTCTGACTTCTTCCTCCAGCATTAACTCTACTTTTAGCTTCTTCAGCCGTAGAAAGTGGTTCTGGTACTGGGTGAACTGTTTATCCTCCATTAGCTGGAAATCTTGCTCATGCGGGGGGAGCTGTTGACTTAACAATTTTTTCTTTGCATTTAGCTGGGATTTCTTCAATTCTAAGCTCTGTAAATTTTATTACAACAGTAATTAACATGCGGTGACAAGGTATGCAGTTTGAGCGATTACCTTTGTTCGTGTGATCTGTAAAGATTACTGCAATTATGTTATTACTTTCTTTGCCTGTATTGG
>AT2297_Manus_Basin
AGGTGCTCTATTAGGGGACGATCAACTTTATAACGTGATTGTAACTGCTCATGGTATAATTATAATTTTCTTCTTAGTAATGCCTATGATGATGGGTGGGTTTGGTAACTGATTAGTTCCTTTAATGTTAGGTGCTCCTGACATGGCTTTCCCTCGATTAAATAACATAGGTTTCTGACTTCTTCCTCCAGCATTAACTCTACTTTTGGCTTCTTCAGCCGTAGAAAGTGGTTCTGGTACTGGGTGAACTGTTTATCCTCCATTAGCTGGAAATCTTGCTCATGCGGGGGGAGCTGTTGACTTAACAATTTTTTCTTTGCATTTAGCTGGGATTTCTTCAATTCTAAGCTCTGTAAATTTTATTACAACAGTAATTAACATGCGGTGACAAGGTATGCAGTTTGAGCGATTACCTTTGTTCGTATGATCTGTAAAGATTACTGCAATTATGTTATTACTTTCTTTGCCTGTATTGG
>AT2346_Manus_Basin
AGGTGCTCTATTAGGGGACGATCAACTTTATAACGTGATTGTAACTGCTCATGGTATAATTATAATTTTCTTCTTAGTAATGCCTATGATGATGGGTGGGTTTGGTAACTGATTAGTTCCTTTAATGTTAGGTGCTCCTGACATGGCTTTCCCTCGATTAAATAACATAGGTTTCTGACTTCTTCCTCCAGCATTAACTCTACTTTTGGCTTCTTCAGCCGTAGAAAGTGGTTCTGGTACTGGGTGAACTGTTTATCCTCCATTAGCTGGAAATCTTGCTCATGCGGGGGGAGCTGTTGACTTAACAATTTTTTCTTTGCATTTAGCTGGGATTTCTTCAATTCTAAGCTCTGTAAATTTTATTACAACAGTAATTAACATGCGGTGACAAGGTATGCAGTTTGAGCGATTACCTTTGTTCGTGTGATCTGTAAAGATTACTGCAATTATGTTATTACTTTCTTTGCCTGTATTGG
>AT2347_Manus_Basin
AGGTGCTCTATTAGGGGACGATCAACTTTATAACGTGATTGTAACCGCTCATGGTATAATTATAATTTTCTTCTTAGTAATGCCTATGATGATGGGTGGGTTCGGTAACTGATTAGTTCCTTTAATGTTAGGTGCTCCTGACATGGCTTTCCCTCGATTAAATAACATAGGTTTCTGACTTCTTCCTCCAGCATTAACTCTACTTTTGGCTTCTTCAGCCGTAGAAAGTGGTTCTGGTACTGGGTGAACTGTTTATCCTCCATTAGCTGGAAATCTTGCTCATGCGGGGGGAGCTGTTGACTTAACAATTTTTTCTTTGCATTTAGCTGGGATTTCTTCAATTCTAAGCTCTGTAAATTTTATTACAACAGTAATTAACATGCGGTGACAAGGTATGCAGTTTGAGCGATTACCTTTGTTCGTGTGATCTGTAAAGATTACTGCAATTATGTTATTACTTTCTTTGCCTGTATTGG
>AT2352_Manus_Basin
AGGTGCTCTATTAGGGGACGATCAACTTTATAACGTGATTGTAACTGCTCATGGTATAATTATAATTTTCTTCTTAGTAATGCCTATGATGATGGGTGGGTTTGGTAACTGATTAGTTCCTTTAATGTTAGGTGCTCCTGACATGGCTTTCCCTCGATTAAATAACATAGGTTTCTGACTTCTTCCTCCAGCATTAACTCTACTTTTGGCTTCTTCAGCCGTAGAAAGTGGTTCTGGTACTGGGTGAACTGTTTATCCTCCATTAGCTGGAAATCTTGCTCATGCGGGGGGAGCTGTTGACTTAACAATTTTTTCTTTGCATTTAGCTGGGATTTCTTCAATTCTAAGCTCTGTAAATTTTATTACAACAGTAATTAACATGCGGTGACAAGGTATGCAGTTTGAGCGATTACCTTTGTTCGTGTGATCTGTAAAGATTACTGCAATTATGTTATTACTTTCTTTGCCTGTATTGG
>AT2362_Manus_Basin
AGGTGCTCTATTAGGGGACGATCAACTTTATAACGTGATTGTAACTGCTCATGGTATAATTATAATTTTCTTCTTAGTAATGCCTATGATGATGGGTGGGTTTGGTAACTGATTAGTTCCTTTAATGTTAGGTGCTCCTGACATGGCTTTCCCTCGATTAAATAACATAGGTTTCTGACTTCTTCCTCCAGCATTAACTCTACTTTTGGCTTCTTCAGCCGTAGAAAGTGGTTCTGGTACTGGGTGAACTGTTTATCCTCCATTAGCTGGAAATCTTGCTCATGCGGGGGGAGCTGTTGACTTAACAATTTTTTCTTTGCATTTAGCTGGGATTTCTTCAATTCTAAGCTCTGTAAATTTTATTACAACAGTAATTAACATGCGGTGACAAGGTATGCAGTTTGAGCGATTACCTTTGTTCGTGTGATCTGTAAAGATTACTGCAATTATGTTATTACTTTCTTTGCCTGTATTGG
>AT2363_Manus_Basin
AGGTGCTCTATTAGGGGACGATCAACTTTATAACGTGATTGTAACTGCTCATGGTATAATTATAATTTTCTTCTTAGTAATGCCTATGATGATGGGTGGGTTTGGTAACTGATTAGTTCCTTTAATGTTAGGTGCTCCTGACATGGCTTTCCCTCGATTAAATAACATAGGTTTCTGACTTCTTCCTCCAGCATTAACTCTACTTTTGGCTTCTTCAGCCGTAGAAAGTGGTTCTGGTACTGGGTGAACTGTTTATCCTCCATTAGCTGGAAATCTTGCTCATGCGGGGGGAGCTGTTGACTTAACAATTTTTTCCTTGCATTTAGCTGGGATTTCTTCAATTCTAAGCTCTGTAAATTTTATTACAACAGTAATTAACATGCGGTGACAAGGTATGCAGTTTGAGCGATTACCTTTGTTCGTGTGATCTGTAAAGATTACTGCAATTATGTTATTACTTTCTTTGCCTGTATTGG
>AT2365_Manus_Basin
AGGTGCTCTATTAGGGGACGATCAACTTTATAACGTGATTGTAACTGCTCATGGTATAATTATAATTTTCTTCTTAGTAATGCCTATGATGATGGGTGGGTTTGGTAACTGATTAGTTCCTTTAATGTTAGGTGCTCCTGACATGGCTTTCCCTCGATTAAATAACATAGGTTTCTGACTTCTTCCTCCAGCATTAACTCTACTTTTGGCTTCTTCAGCCGTAGAAAGTGGTTCTGGTACTGGGTGAACTGTTTATCCTCCATTAGCTGGAAATCTTGCTCATGCGGGGGGAGCTGTTGACTTAACAATTTTTTCTTTGCATTTAGCTGGGATTTCTTCAATTCTAAGCTCTGTAAATTTTATTACAACAGTAATTAACATGCGGTGACAAGGTATGCAGTTTGAGCGATTACCTTTGTTCGTGTGATCTGTAAAGATTACTGCAATTATGTTATTACTTTCTTTGCCTGTATTGG
>AT2366_Manus_Basin
AGGTGCTCTATTAGGGGACGATCAACTTTATAACGTGATTGTAACTGCTCATGGTATAATTATAATTTTCTTCTTAGTAATGCCTATGATGATGGGTGGGTTTGGTAACTGATTAGTTCCTTTAATGTTAGGTGCTCCTGACATGGCTTTCCCTCGATTAAATAACATAGGTTTCTGACTTCTTCCTCCAGCATTAACTCTACTTTTAGCTTCTTCAGCCGTAGAAAGTGGTTCTGGTACTGGGTGAACTGTTTATCCTCCATTAGCTGGAAATCTTGCTCATGCGGGGGGAGCTGTTGACTTAACAATTTTTTCTTTGCATTTAGCTGGGATTTCTTCAATTCTAAGCTCTGTAAATTTTATTACAACAGTAATTAACATGCGGTGACAAGGTATGCAGTTTGAGCGATTACCTTTGTTCGTGTGATCTGTAAAGATTACTGCAATCATGTTATTACTTTCTTTGCCTGTGTTGG
>AT2367_Manus_Basin
AGGTGCTCTATTAGGGGACGATCAACTTTATAACGTGATTGTAACTGCTCATGGTATAATTATAATTTTCTTCTTAGTAATGCCTATGATGATGGGTGGGTTTGGTAACTGATTAGTTCCTTTAATGTTAGGTGCTCCTGACATGGCTTTCCCTCGATTAAATAACATAGGTTTCTGACTTCTTCCTCCAGCATTAACTCTACTTTTGGCTTCTTCAGCCGTAGAAAGTGGTTCTGGTACTGGGTGAACTGTTTATCCTCCATTAGCTGGAAATCTTGCTCATGCGGGGGGAGCTGTTGACTTAACAATTTTTTCTTTGCATTTAGCTGGGATTTCTTCAATTCTAAGCTCTGTAAATTTTATTACAACAGTAATTAACATGCGGTGACAAGGTATGCAGTTTGAGCGATTACCTTTGTTCGTGTGATCTGTAAAGATTACTGCAATTATGTTATTACTTTCTTTGCCTGTATTGG
>AT2370_Manus_Basin
AGGTGCTCTATTAGGGGACGATCAACTTTATAACGTGATTGTAACTGCTCATGGTATAATTATAATTTTCTTCTTAGTAATGCCTATGATGATGGGTGGGTTTGGTAACTGATTAGTTCCTTTAATGTTAGGTGCTCCTGACATGGCTTTCCCTCGATTAAATAACATAGGTTTCTGACTTCTTCCTCCAGCATTAACTCTACTTTTGGCTTCTTCAGCCGTAGAAAGTGGTTCTGGTACTGGGTGAACTGTTTATCCTCCATTAGCTGGAAATCTTGCTCATGCGGGGGGAGCTGTTGACTTAACAATTTTTTCTTTGCATTTAGCTGGGATTTCTTCAATTCTAAGCTCTGTAAATTTTATTACAACAGTAATTAACATGCGGTGACAAGGTATGCAGTTTGAGCGATTACCTTTGTTCGTGTGATCTGTAAAGATTACTGCAATTATGTTATTACTTTCTTTGCCTGTATTGG
>AT3607_Manus_Basin
AGGTGCTCTATTAGGGGACGATCAACTTTATAACGTGATTGTAACTGCTCATGGTATAATTATAATTTTCTTCTTAGTAATGCCTATGATGATGGGTGGGTTTGGTAACTGATTAGTTCCTTTAATGTTAGGTGCTCCTGACATGGCTTTCCCTCGATTAAATAACATAGGTTTCTGACTTCTTCCTCCAGCATTAACTCTACTTTTGGCTTCTTCAGCCGTAGAAAGTGGTTCTGGTACTGGGTGAACTGTTTATCCTCCATTAGCTGGAAATCTTGCTCATGCGGGGGGAGCTGTTGACTTAACAATTTTTTCTTTGCATTTAGCTGGGATTTCTTCAATTCTAAGCTCTGTAAATTTTATTACAACAGTAATTAACATGCGGTGACAAGGTATGCAGTTTGAGCGATTACCTTTGTTCGTGTGATCTGTAAAGATTACTGCAATTATGTTATTACTTTCTTTGCCTGTATTGG
>AT3608_Manus_Basin
AGGTGCTCTATTAGGGGACGATCAACTTTATAACGTGATTGTAACTGCTCATGGTATAATTATAATTTTCTTCTTAGTAATGCCTATGATGATGGGTGGGTTTGGTAACTGATTAGTTCCTTTAATGTTAGGTGCTCCTGACATGGCTTTCCCTCGATTAAATAACATAGGTTTCTGACTTCTTCCTCCAGCATTAACTCTACTTTTGGCTTCTTCAGCCGTAGAAAGTGGTTCTGGTACTGGGTGAACTGTTTATCCTCCATTAGCTGGAAATCTTGCTCATGCGGGGGGAGCTGTTGACTTAACAATTTTTTCTTTGCATTTAGCTGGGATTTCTTCAATTCTAAGCTCTGTAAATTTTATTACAACAGTAATTAACATGCGGTGACAAGGTATGCAGTTTGAGCGATTACCTTTGTTCGTGTGATCTGTAAAGATTACTGCAATTATGTTATTACTTTCTTTGCCTGTATTGG
>AT3609_Manus_Basin
AGGTGCTCTATTAGGGGACGATCAACTTTATAACGTGATTGTAACTGCTCATGGTATAATTATAATTTTCTTCTTAGTAATGCCTATGATGATGGGTGGGTTTGGTAACTGATTAGTTCCTTTAATGTTAGGTGCTCCTGACATGGCTTTCCCTCGATTAAATAACATAGGTTTCTGACTTCTTCCTCCAGCATTAACTCTACTTTTAGCTTCTTCAGCCGTAGAAAGTGGTTCTGGTACTGGGTGAACTGTTTATCCTCCATTAGCCGGAAATCTTGCTCATGCGGGGGGAGCTGTTGACTTAACAATTTTTTCTTTGCATTTAGCTGGGATTTCTTCAATTCTAAGCTCTGTAAATTTTATTACAACAGTAATTAACATGCGGTGGCAAGGTATGCAGTTTGAGCGATTACCTTTGTTCGTGTGATCTGTAAAGATTACTGCAATTATGTTATTACTTTCTTTGCCTGTATTGG
>AT3611_Manus_Basin
AGGTGCTCTATTAGGGGACGATCAACTTTATAACGTGATTGTAACTGCTCATGGTATAATTATAATTTTCTTTTTAGTAATGCCTATGATGATGGGTGGGTTTGGTAACTGATTAGTTCCTTTAATGTTAGGTGCTCCTGACATGGCTTTCCCTCGATTAAATAACATAGGTTTCTGACTTCTTCCTCCAGCATTAACTCTACTTTTGGCTTCTTCAGCCGTAGAAAGTGGTTCTGGTACTGGGTGAACTGTTTATCCTCCATTAGCTGGAAATCTTGCTCACGCGGGGGGAGCTGTTGACTTAACAATTTTTTCTTTGCATTTAGCTGGGATTTCTTCAATTCTAAGCTCTGTAAATTTTATTACAACAGTAATTAACATGCGGTGACAAGGTATGCAGTTTGAGCGATTACCTTTGTTCGTGTGATCTGTAAAGATTACTGCAATTATGTTATTACTTTCTTTGCCTGTATTGG
>AT3612_Manus_Basin
AGGTGCTCTATTAGGGGACGATCAACTTTATAACGTGATTGTAACTGCTCATGGTATAATTATAATTTTCTTCTTAGTAATGCCTATGATGATGGGTGGGTTTGGTAACTGATTAGTTCCTTTAATGTTAGGTGCTCCTGACATGGCTTTCCCTCGATTAAATAACATAGGTTTCTGACTTCTTCCTCCAGCATTAACTCTACTTTTGGCTTCTTCAGCCGTAGAAAGTGGTTCTGGTACTGGGTGAACTGTTTATCCTCCATTAGCTGGAAATCTTGCTCATGCGGGGGGAGCTGTTGACTTAACAATTTTTTCTTTGCATTTAGCTGGGATTTCTTCAATTCTAAGCTCTGTAAATTTTATTACAACAGTAATTAACATGCGGTGACAAGGTATGCAGTTTGAGCGATTACCTTTGTTCGTGTGATCTGTAAAGATTACTGCAATTATGTTATTACTTTCTTTGCCTGTATTGG
>AT3613_Manus_Basin
AGGTGCTCTATTAGGGGACGATCAACTTTATAACGTGATTGTAACTGCTCATGGTATAATTATAATTTTCTTCTTAGTAATGCCTATGATGATGGGTGGGTTTGGTAACTGATTAGTTCCTTTAATGTTAGGTGCTCCTGACATGGCTTTCCCTCGATTAAATAACATAGGTTTCTGACTTCTTCCTCCAGCATTAACTCTACTTTTAGCTTCTTCAGCCGTAGAAAGTGGTTCTGGTACTGGGTGAACTGTTTATCCTCCATTAGCTGGAAATCTTGCTCATGCGGGGGGAGCTGTTGACTTAACAATTTTTTCTTTGCATTTAGCTGGGATTTCTTCAATTCTAAGCTCTGTAAATTTTATTACAACAGTAATTAACATGCGGTGACAAGGTATGCAGTTTGAGCGATTACCTTTGTTCGTGTGATCTGTAAAGATTACTGCAATCATGTTATTACTTTCTTTGCCTGTGTTGG
>AT3614_Manus_Basin
AGGTGCTCTATTAGGGGACGATCAACTTTATAACGTGATTGTGACTGCTCATGGTATAATTATAATTTTCTTCTTAGTAATGCCTATGATGATGGGTGGGTTTGGTAACTGATTAGTTCCTTTAATGTTAGGTGCTCCTGACATGGCTTTCCCTCGATTAAATAACATAGGTTTCTGACTTCTTCCTCCAGCATTAACTCTACTTTTGGCTTCTTCAGCTGTAGAAAGTGGTTCTGGTACTGGGTGAACTGTTTATCCTCCATTAGCTGGAAATCTTGCTCATGCGGGGGGAGCTGTTGACTTAACAATTTTTTCTTTGCATTTAGCTGGGATTTCTTCAATTCTAAGCTCTGTAAATTTTATTACAACAGTAATTAACATGCGGTGACAAGGTATGCAGTTTGAGCGATTACCTTTGTTCGTGTGATCTGTAAAGATTACTGCAATTATGTTATTACTTTCTTTGCCTGTATTGG
>AT3615_Manus_Basin
AGGTGCTCTATTAGGGGACGATCAACTTTATAACGTGATTGTAACTGCTCATGGTATAATTATAATTTTCTTCTTAGTAATGCCTATGATGATGGGTGGGTTTGGTAACTGATTAGTTCCTTTAATGTTAGGTGCTCCTGACATGGCTTTCCCTCGATTAAATAACATAGGTTTCTGACTTCTTCCTCCAGCATTAACTCTACTTTTGGCTTCTTCAGCCGTAGAAAGTGGTTCTGGTACTGGGTGAACTGTTTATCCTCCATTAGCTGGAAATCTTGCTCATGCGGGGGGAGCTGTTGACTTAACAATTTTTTCTTTGCATTTAGCTGGGATTTCTTCAATTCTAAGCTCTGTAAATTTTATTACAACAGTAATTAACATGCGGTGACAAGGTATGCAGTTTGAGCGATTACCTTTGTTCGTATGATCTGTAAAGATTACTGCAATTATATTATTACTTTCTTTGCCTGTATTGG
>AT3619_Manus_Basin
AGGTGCTCTATTAGGGGACGATCAACTTTATAACGTGATTGTAACTGCTCATGGTATAATTATAATTTTCTTCTTAGTAATGCCTATGATGATGGGTGGGTTTGGTAACTGATTAGTTCCTCTAATGTTAGGTGCTCCTGACATGGCTTTCCCTCGATTGAATAACATAGGTTTCTGACTTCTTCCTCCAGCATTAACTCTACTTTTGGCTTCTTCAGCCGTAGAAAGTGGTTCTGGTACTGGGTGAACTGTTTATCCTCCATTAGCTGGAAATCTTGCTCATGCGGGGGGAGCTGTTGACTTAACAATTTTTTCTTTGCATTTAGCTGGGATTTCTTCAATTCTAAGCTCTGTAAATTTTATTACAACAGTAATTAACATGCGGTGACAAGGTATGCAGTTTGAGCGATTACCTTTGTTCGTGTGATCTGTAAAGATTACTGCAATTATGTTATTACTTTCTTTGCCTGTATTGG
>AT3620_Manus_Basin
AGGTGCTCTATTAGGGGACGATCAACTTTATAACGTGATTGTAACTGCTCATGGTATAATTATAATTTTCTTCTTAGTAATGCCTATGATGATGGGTGGGTTTGGTAACTGATTAGTTCCTTTAATGTTAGGTGCTCCTGACATGGCTTTCCCTCGATTAAATAACATAGGTTTCTGACTTCTTCCTCCAGCATTAACTCTACTTTTGGCTTCTTCAGCTGTAGAAAGTGGTTCTGGTACTGGGTGAACTGTTTATCCTCCATTAGCTGGAAATCTTGCTCATGCGGGGGGAGCTGTTGACTTAACAATTTTTTCTTTGCATTTAGCTGGGATTTCTTCAATTCTAAGCTCTGTAAATTTTATTACAACAGTAATTAACATGCGGTGACAAGGTATGCAGTTTGAGCGATTACCTTTGTTCGTGTGATCTGTAAAGATTACTGCAATTATGTTGTTACTTTCTTTACCTGTATTGG
>AT3652_Manus_Basin
AGGTGCTCTATTAGGGGACGATCAACTTTATAACGTGATTGTAACTGCTCATGGTATAATTATAATTTTCTTCTTAGTAATGCCTATGATGATGGGTGGGTTTGGTAACTGATTAGTTCCTTTAATGTTAGGTGCTCCTGACATGGCTTTCCCTCGATTAAATAACATAGGTTTCTGACTTCTTCCTCCAGCATTAACTCTACTTTTGGCTTCTTCAGCTGTAGAAAGTGGTTCTGGTACTGGGTGAACTGTTTATCCTCCATTAGCTGGAAATCTTGCTCATGCGGGGGGAGCTGTTGACTTAACAATTTTTTCTTTGCATTTAGCTGGGATTTCTTCAATTCTAAGCTCTGTAAATTTTATTACAACAGTAATCAACATGCGGTGACAAGGTATGCAGTTTGAGCGATTGCCTTTGTTCGTGTGATCTGTAAAGATTACTGCAATTATGTTATTACTTTCTTTGCCTGTATTGG
>AT3653_Manus_Basin
AGGTGCTCTATTAGGGGACGATCAACTTTATAACGTGATTGTAACTGCTCATGGTATAATTATAATTTTCTTCTTAGTAATGCCTATGATGATGGGTGGGTTTGGTAACTGATTAGTTCCTTTAATGTTAGGTGCTCCTGACATGGCTTTCCCTCGATTAAATAACATAGGTTTCTGACTTCTTCCTCCAGCATTAACTCTACTTTTAGCTTCTTCAGCCGTAGAAAGTGGTTCTGGTACTGGGTGAACTGTTTATCCTCCATTAGCTGGAAATCTTGCTCATGCGGGGGGAGCTGTTGACTTAACAATTTTTTCTTTGCATTTAGCTGGGATTTCTTCAATTCTAAGCTCTGTAAATTTTATTACAACAGTAATTAACATGCGGTGACAAGGTATGCAGTTTGAGCGATTACCTTTGTTCGTGTGATCTGTAAAGATTACTGCAATCATGTTATTACTTTCTTTGCCTGTGTTGG
>AT3654_Manus_Basin
AGGTGCTCTATTAGGGGACGATCAACTTTATAACGTGATTGTAACTGCTCATGGTATAATTATAATTTTCTTCTTAGTAATGCCTATGATGATGGGTGGGTTTGGTAACTGATTAGTTCCTTTAATGTTAGGTGCTCCTGACATGGCTTTCCCTCGATTAAATAACATAGGTTTCTGACTTCTTCCTCCAGCATTAACTCTACTTTTAGCTTCTTCAGCCGTAGAAAGTGGTTCTGGTACTGGGTGAACTGTTTATCCTCCATTAGCTGGAAATCTTGCTCATGCGGGGGGAGCTGTTGACTTAACAATTTTTTCTTTGCATTTAGCTGGGATTTCTTCAATTCTAAGCTCTGTAAATTTTATTACAACAGTAATTAACATGCGGTGACAAGGTATGCAGTTTGAGCGATTACCTTTGTTCGTGTGATCTGTAAAGATTACTGCAATCATGTTATTACTTTCTTTGCCTGTGTTGG
>AT3655_Manus_Basin
GGGTGCTCTATTAGGGGACGATCAACTTTATAACGTGATTGTAACTGCTCATGGTATAATTATAATTTTCTTCTTAGTAATGCCTATGATGATGGGTGGGTTTGGTAACTGATTAGTTCCTTTAATGTTAGGTGCTCCTGACATGGCTTTCCCTCGATTAAATAACATAGGTTTCTGACTTCTTCCTCCAGCATTAACCCTACTTTTGGCTTCTTCAGCCGTAGAAAGTGGTTCTGGTACTGGGTGAACTGTTTATCCTCCATTAGCTGGAAATCTTGCTCATGCGGGGGGAGCTGTTGACTTAACAATTTTTTCTTTGCATTTAGCTGGGATTTCTTCAATTCTAAGCTCTGTAAATTTTATTACAACAGTAATTAACATGCGGTGACAAGGTATGCAGTTTGAGCGATTACCTTTGTTCGTGTGATCTGTAAAGATTACTGCAATTATGCTATTACTTTCTTTGCCTGTATTGG
>AT3656_Manus_Basin
AGGTGCTCTATTAGGGGACGATCAACTTTATAACGTGATTGTAACTGCTCATGGTATAATTATAATTTTCTTCTTAGTAATGCCTATGATGATGGGTGGGTTTGGTAACTGATTAGTTCCTTTAATGTTAGGTGCTCCTGACATGGCTTTCCCTCGATTAAATAACATAGGTTTCTGACTTCTTCCTCCAGCATTAACTCTACTTTTGGCTTCTTCAGCCGTAGAAAGTGGTTCTGGTACTGGGTGAACTGTTTATCCTCCATTAGCTGGAAATCTTGCTCACGCGGGGGGAGCTGTTGACTTAACAATTTTTTCTTTGCATTTAGCTGGGATTTCTTCAATTCTAAGCTCTGTAAATTTTATTACAACAGTAATTAACATGCGGTGACAAGGTATGCAGTTTGAGCGATTACCTTTGTTCGTGTGATCTGTAAAGATTACTGCAATTATGTTATTACTTTCTTTGCCTGTATTGG
>AT3657_Manus_Basin
AGGTGCTCTATTAGGGGACGATCAACTTTATAACGTGATTGTAACTGCTCATGGTATAATTATAATTTTCTTCTTAGTAATGCCTATGATGATGGGTGGGTTTGGTAACTGATTAGTTCCTTTAATGTTAGGTGCTCCTGACATGGCTTTCCCTCGATTAAATAACATAGGTTTCTGACTTCTTCCTCCAGCATTAACTCTACTTTTGGCTTCTTCAGCCGTAGAAAGTGGTTCTGGTACTGGGTGAACTGTTTATCCTCCATTAGCTGGAAATCTTGCTCATGCGGGGGGAGCTGTTGACTTAACAATTTTTTCTTTGCATTTAGCTGGGATTTCTTCAATTCTAAGCTCTGTAAATTTTATTACAACAGTAATTAACATGCGGTGACAAGGTATGCAGTTTGAGCGATTACCTTTGTTCGTGTGATCTGTAAAGATTACTGCAATTATGTTATTACTTTCTTTGCCTGTATTGG
>AT3658_Manus_Basin
AGGTGCTCTATTAGGGGACGATCAACTTTATAACGTGATTGTAACTGCTCATGGTATAATTATAATTTTCTTCTTAGTAATGCCTATAATGATGGGTGGGTTTGGTAACTGATTAGTTCCTTTAATGTTAGGTGCTCCTGACATGGCTTTCCCTCGATTAAATAACATAGGTTTCTGACTTCTTCCTCCAGCATTAACTCTACTTTTGGCTTCTTCAGCCGTAGAAAGTGGTTCTGGTACTGGGTGAACTGTTTATCCTCCATTAGCTGGAAATCTTGCTCACGCGGGGGGAGCTGTTGACTTAACAATTTTTTCTTTGCATTTAGCTGGGATTTCTTCAATTCTAAGCTCTGTAAATTTTATTACAACAGTAATTAACATGCGGTGACAAGGTATGCAGTTTGAGCGATTACCTTTGTTCGTGTGATCTGTAAAGATTACTGCAATTATGTTATTACTTTCTTTGCCTGTATTGG
>AT3660_Manus_Basin
AGGTGCTCTATTAGGGGACGATCAACTTTATAACGTGATTGTAACTGCTCATGGTATAATTATAATTTTCTTCTTAGTAATGCCTATGATGATGGGTGGGTTTGGTAACTGATTAGTTCCTTTAATGTTAGGTGCTCCTGACATGGCTTTCCCTCGATTAAATAACATAGGTTTCTGACTTCTTCCTCCAGCATTAACTCTACTTTTGGCTTCTTCAGCCGTAGAAAGTGGTTCTGGTACTGGGTGAACTGTTTATCCTCCATTAGCCGGAAATCTTGCTCATGCGGGGGGAGCTGTTGACTTAACAATTTTTTCTTTGCATTTAGCTGGGATTTCTTCAATTCTAAGCTCTGTAAATTTTATTACAACAGTAATTAACATGCGGTGGCAAGGTATGCAGTTTGAGCGATTACCTTTGTTCGTGTGATCTGTAAAGATTACTGCAATTATGTTATTACTTTCTTTGCCTGTATTGG
>AT3661_Manus_Basin
AGGTGCTCTATTAGGGGACGATCAACTTTATAACGTGATTGTAACTGCTCATGGTATAATTATAATTTTCTTCTTAGTAATGCCTATGATGATGGGTGGGTTTGGTAACTGATTAGTTCCTTTAATGTTAGGTGCTCCTGACATGGCTTTCCCTCGATTAAATAACATAGGTTTCTGACTTCTTCCTCCAGCATTAACTCTACTTTTGGCTTCTTCGGCCGTAGAAAGTGGTTCTGGTACTGGGTGAACTGTTTATCCTCCATTAGCTGGAAATCTTGCTCACGCGGGGGGAGCTGTTGACTTAACAATTTTTTCTTTGCATTTAGCTGGGATTTCTTCAATTCTAAGCTCTGTAAATTTTATTACAACAGTAATTAACATGCGGTGACAAGGTATGCAGTTTGAGCGATTACCTTTGTTCGTGTGATCTGTAAAGATTACTGCAATTATGTTATTACTTTCTTTGCCTGTATTGG
>AT3663_Manus_Basin
AGGTGCTCTATTAGGGGACGATCAACTTTATAACGTGATTGTAACTGCTCATGGTATAATTATAATTTTCTTCTTAGTAATGCCTATGATGATGGGTGGGTTTGGTAACTGATTAGTTCCTTTAATGTTAGGTGCTCCTGACATGGCTTTCCCTCGATTAAATAACATAGGTTTCTGACTTCTTCCTCCAGCATTAACTCTACTTTTGGCTTCTTCAGCCGTAGAAAGTGGTTCTGGTACTGGGTGAACTGTTTATCCTCCATTAGCTGGAAATCTTGCTCATGCGGGGGGAGCTGTTGACTTAACAATTTTTTCTTTGCATTTAGCTGGGATTTCTTCAATTCTAAGCTCTGTAAATTTTATTACAACAGTAATTAACATGCGGTGACAAGGTATGCAGTTTGAGCGATTACCTTTGTTCGTGTGATCTGTAAAGATTACTGCAATTATGTTATTACTTTCTTTGCCTGTATTGG
>AT3666_Manus_Basin
AGGTGCTCTATTAGGGGACGATCAACTTTATAACGTGATTGTAACTGCTCATGGTATAATTATAATTTTCTTCTTAGTAATGCCTATGATGATGGGTGGGTTTGGTAACTGATTAGTTCCTTTAATGTTAGGTGCTCCTGACATGGCTTTCCCTCGATTAAATAACATAGGTTTCTGACTTCTTCCTCCAGCATTAACTCTACTTTTGGCTTCTTCAGCCGTAGAAAGTGGTTCTGGTACTGGGTGAACTGTTTATCCTCCATTAGCTGGAAATCTTGCTCATGCGGGGGGAGCTGTTGACTTAACAATTTTTTCTTTGCATTTAGCTGGGATTTCTTCAATTCTAAGCTCTGTAAATTTTATTACAACAGTAATTAACATGCGGTGACAAGGTATGCAGTTTGAGCGATTACCTTTGTTCGTGTGATCTGTAAAGATTACTGCAATTATGTTATTACTTTCTTTGCCTGTATTGG
>AT3670_Manus_Basin
AGGTGCTCTATTAGGGGACGATCAACTTTATAACGTGATTGTAACTGCTCATGGTATAATTATAATTTTCTTCTTAGTAATGCCTATGATGATGGGTGGGTTTGGTAACTGATTAGTTCCTTTAATGTTAGGTGCTCCTGACATGGCTTTCCCTCGATTAAATAACATAGGTTTCTGACTTCTTCCTCCAGCATTAACTCTACTTTTGGCTTCTTCAGCCGTAGAAAGTGGTTCTGGTACTGGGTGAACTGTTTATCCTCCATTAGCTGGAAATCTTGCTCACGCGGGGGGAGCTGTTGACTTAACAATTTTTTCTTTGCATTTAGCTGGGATTTCTTCAATTCTAAGCTCTGTAAATTTTATTACAACAGTAATTAACATGCGGTGACAAGGTATGCAGTTTGAGCGATTACCTTTGTTCGTGTGATCTGTAAAGATTACTGCAATTATGTTATTACTTTCTTTGCCTGTATTGG
>AT3673_Manus_Basin
AGGTGCTCTATTAGGGGACGATCAACTTTATAACGTGATTGTAACTGCTCATGGTATAATTATAATTTTCTTCTTAGTAATGCCTATGATGATGGGTGGGTTTGGTAACTGGTTAGTTCCTTTAATGTTAGGTGCTCCTGACATGGCTTTCCCTCGATTAAATAACATAGGTTTCTGACTTCTTCCTCCAGCATTAACTCTACTTTTGGCTTCTTCAGCCGTAGAAAGTGGTTCTGGTACTGGGTGAACTGTTTATCCTCCATTAGCTGGAAATCTTGCTCATGCGGGGGGAGCTGTAGACTTAACAATTTTTTCTTTGCATTTAGCTGGGATTTCTTCAATTCTAAGCTCTGTAAATTTTATTACAACAGTAATTAACATGCGGTGACAAGGTATGCAGTTTGAGCGATTACCTTTGTTCGTGTGATCTGTAAAGATTACTGCAATTATGTTATTACTTTCTTTGCCTGTATTGG
>AT3674_Manus_Basin
AGGTGCTCTATTAGGGGACGATCAACTTTATAACGTGATTGTAACTGCTCATGGTATAATTATAATTTTCTTCTTAGTAATGCCTATGATGATGGGTGGGTTTGGTAACTGATTAGTTCCTTTAATGTTAGGTGCTCCTGACATGGCTTTCCCTCGATTAAATAACATAGGTTTCTGACTTCTTCCTCCAGCATTAACTCTACTTTTGGCTTCTTCAGCCGTAGAAAGTGGTTCTGGTACTGGGTGAACTGTTTATCCTCCATTAGCTGGAAATCTTGCTCACGCGGGGGGAGCTGTTGACTTAACAATTTTTTCTTTGCATTTAGCTGGGATTTCTTCAATTCTAAGCTCTGTAAATTTTATTACAACAGTAATTAACATGCGGTGACAAGGTATGCAGTTTGAGCGATTACCTTTGTTCGTGTGATCTGTAAAGATTACTGCAATTATGTTATTACTTTCTTTGCCTGTATTGG
>AT3675_Manus_Basin
AGGTGCTCTATTAGGGGACGATCAACTTTATAACGTGATTGTAACTGCTCATGGTATAATTATAATTTTCTTCTTAGTAATGCCTATGATGATGGGTGGGTTTGGTAACTGATTAGTTCCTTTAATGTTAGGTGCTCCTGACATGGCTTTCCCTCGATTAAATAACATAGGTTTCTGACTTCTTCCTCCAGCATTAACTCTACTTTTGGCTTCTTCAGCCGTAGAAAGTGGTTCTGGTACTGGGTGAACTGTTTATCCTCCATTAGCTGGAAATCTTGCTCATGCGGGGGGAGCTGTTGACTTAACAATTTTTTCTTTGCATTTAGCTGGGATTTCTTCAATTCTAAGCTCTGTAAATTTTATTACAACAGTAATTAACATGCGGTGACAAGGTATGCAGTTTGAGCGATTACCTTTGTTCGTGTGATCTGTAAAGATTACTGCAATTATGTTATTACTTTCTTTGCCTGTATTGG
>AT3678_Manus_Basin
AGGTGCTCTATTAGGGGACGATCAACTTTATAACGTGATTGTAACTGCTCATGGTATAATTATAATTTTCTTCTTAGTAATGCCTATGATGATGGGTGGGTTTGGTAACTGATTAGTTCCTTTAATGTTAGGTGCTCCTGACATGGCTTTCCCTCGATTAAATAACATAGGTTTCTGACTTCTTCCTCCAGCATTAACTCTACTTTTGGCTTCTTCAGCCGTAGAAAGTGGTTCTGGTACTGGGTGAACTGTTTATCCTCCATTAGCTGGAAATCTTGCTCATGCGGGGGGAGCTGTAGACTTAACAATTTTTTCTTTGCATTTAGCTGGGATTTCTTCAATTCTAAGCTCTGTAAATTTTATTACAACAGTAATTAACATGCGGTGACAAGGTATGCAGTTTGAGCGATTACCTTTGTTCGTGTGATCTGTAAAGATTACTGCAATTATGTTATTACTTTCTTTGCCTGTATTGG
>AT3679_Manus_Basin
AGGTGCTCTATTAGGGGACGATCAACTTTATAACGTGATTGTAACTGCTCATGGTATAATTATAATTTTCTTCTTAGTAATGCCTATGATGATGGGTGGGTTTGGTAACTGATTAGTTCCTTTAATGTTAGGTGCTCCTGACATGGCTTTCCCTCGATTAAATAACATAGGTTTCTGACTTCTTCCTCCAGCATTAACTCTACTTTTGGCTTCTTCAGCCGTAGAAAGTGGTTCTGGTACTGGGTGAACTGTTTATCCTCCATTAGCTGGAAATCTTGCTCACGCGGGGGGAGCTGTTGACTTAACAATTTTTTCTTTGCATTTAGCTGGGATTTCTTCAATTCTAAGCTCTGTAAATTTTATTACAACAGTAATTAACATGCGGTGACAAGGTATGCAGTTTGAGCGATTACCTTTGTTCGTGTGATCTGTAAAGATTACTGCAATTATGTTATTACTTTCTTTGCCTGTATTGG
>AT3682_Manus_Basin
AGGTGCTCTATTAGGGGACGATCAACTTTATAACGTGATTGTAACTGCTCATGGTATAATTATAATTTTCTTCTTAGTAATGCCTATGATGATGGGTGGGTTTGGTAACTGATTAGTTCCTTTAATGTTAGGTGCTCCTGACATGGCTTTCCCTCGATTAAATAACATAGGTTTCTGACTTCTTCCTCCAGCATTAACTCTACTTTTAGCTTCTTCAGCCGTAGAAAGTGGTTCTGGTACTGGGTGAACTGTTTATCCTCCACTGGCTGGAAATCTTGCTCATGCGGGGGGAGCTGTTGACTTAACAATTTTTTCTTTGCATTTAGCTGGGATTTCTTCAATTCTAAGCTCTGTAAATTTTATTACAACAGTAATTAACATGCGGTGACAAGGTATGCAGTTTGAGCGATTACCTTTGTTCGTGTGATCTGTAAAGATTACTGCAATCATGTTATTACTTTCTTTGCCTGTGTTGG
>AT3687_Manus_Basin
AGGTGCTCTATTAGGGGACGATCAACTTTATAACGTGATTGTAACTGCTCATGGTATAATTATAATTTTCTTCTTAGTAATGCCTATGATGATGGGTGGGTTTGGTAACTGATTAGTTCCTTTAATGTTAGGTGCTCCTGACATGGCTTTCCCTCGATTAAATAACATAGGTTTCTGACTTCTTCCTCCAGCATTAACTCTACTTTTGGCTTCTTCAGCCGTAGAAAGTGGTTCTGGTACTGGGTGAACTGTTTATCCTCCATTAGCTGGAAATCTTGCTCATGCGGGGGGAGCTGTTGACTTAACAATTTTTTCTTTGCATTTAGCTGGGATTTCTTCAATTCTAAGCTCTGTAAATTTTATTACAACAGTAATTAACATGCGGTGACAAGGTATGCAGTTTGAGCGATTACCTTTGTTCGTATGATCTGTAAAGATTACTGCAATTATGTTATTACTTTCTTTGCCTGTATTGG
>AT3689_Manus_Basin
AGGTGCTCTATTAGGGGACGATCAACTTTATAACGTGATTGTAACTGCTCATGGTATAATTATAATTTTCTTCTTAGTAATGCCTATGATGATGGGTGGGTTTGGTAACTGATTAGTTCCTTTAATGCTAGGTGCTCCTGACATGGCTTTCCCTCGATTAAATAACATAGGTTTCTGACTTCTTCCTCCAGCATTAACTCTACTTTTGGCTTCTTCAGCTGTAGAAAGTGGTTCTGGTACTGGGTGAACTGTTTATCCTCCATTAGCTGGAAATCTTGCTCATGCGGGGGGAGCTGTTGATTTAACAATTTTTTCTTTGCATTTGGCTGGGATTTCTTCAATTCTAAGCTCTGTAAATTTTATTACAACAGTAATTAACATGCGGTGACAAGGTATGCAGTTTGAGCGATTACCTTTGTTCGTGTGATCTGTAAAGATTACTGCAATTATGCTATTACTTTCTTTGCCTGTATTGG
>AT3698_Manus_Basin
AGGTGCTCTATTAGGGGACGATCAACTTTATAACGTGATTGTAACTGCTCATGGTATAATTATAATTTTCTTCTTAGTAATGCCTATGATGATGGGTGGGTTTGGTAACTGATTAGTTCCTTTAATGTTAGGTGCTCCTGACATGGCTTTCCCTCGATTAAATAACATAGGTTTCTGACTTCTTCCTCCAGCATTAACTCTACTTTTGGCTTCTTCAGCCGTAGAAAGTGGTTCTGGTACTGGGTGAACTGTTTATCCTCCATTAGCTGGAAATCTTGCTCATGCGGGGGGAGCTGTTGACTTAACAATTTTTTCTTTGCATTTAGCTGGGATTTCTTCAATTCTAAGCTCTGTAAATTTTATTACAACAGTAATTAACATGCGGTGACAAGGTATGCAGTTTGAGCGATTACCTTTGTTCGTGTGATCTGTAAAGATTACTGCAATTATGTTATTACTTTCTTTGCCTGTATTGG
>AT3702_Manus_Basin
AGGTGCTCTATTAGGGGACGATCAACTTTATAACGTGATTGTAACTGCTCATGGTATAATTATAATTTTCTTCTTAGTAATGCCTATGATGATGGGTGGGTTTGGTAACTGATTAGTTCCTTTAATGTTAGGTGCTCCTGACATGGCTTTCCCTCGATTAAATAACATAGGTTTCTGACTTCTTCCTCCAGCATTAACTCTACTTTTGGCTTCCTCAGCCGTAGAAAGTGGTTCTGGTACTGGGTGAACTGTTTATCCTCCATTAGCTGGAAATCTTGCTCATGCGGGGGGAGCTGTTGACTTAACAATTTTTTCTTTGCATTTAGCTGGGATTTCTTCAATTCTAAGCTCTGTAAATTTTATTACAACAGTAATTAACATGCGGTGACAAGGTATGCAGTTTGAGCGATTACCTTTGTTCGTATGATCTGTAAAGATTACTGCAATTATGTTATTACTTTCTTTGCCTGTATTGG
>AT3839_Manus_Basin
AGGTGCTCTATTAGGGGACGATCAACTTTATAACGTGATTGTAACTGCTCATGGTATAATTATAATTTTCTTCTTAGTAATGCCTATGATGATGGGTGGGTTTGGTAACTGATTAGTTCCTTTAATGTTAGGTGCTCCTGACATGGCTTTCCCTCGATTAAATAACATAGGTTTCTGACTTCTTCCTCCAGCATTAACTCTACTTTTGGCTTCTTCAGCCGTAGAAAGTGGTTCTGGTACTGGGTGAACTGTTTACCCTCCATTAGCTGGAAATCTTGCTCATGCGGGGGGAGCTGTTGACTTAACAATTTTTTCTTTGCATTTAGCTGGGATTTCTTCAATTCTAAGCTCTGTAAATTTTATTACAACAGTAATTAACATGCGGTGACAAGGTATGCAGTTTGAGCGATTACCTTTGTTCGTATGATCTGTAAAGATTACTGCAATTATGTTATTACTTTCTTTGCCTGTATTGG
>AT3840_Manus_Basin
AGGTGCTCTATTAGGGGACGATCAACTTTATAACGTGATTGTAACTGCTCATGGTATAATTATAATTTTCTTTTTAGTAATGCCTATGATGATGGGTGGGTTTGGTAACTGATTAGTTCCTTTAATGTTAGGTGCTCCTGACATGGCTTTCCCTCGATTAAATAACATAGGTTTCTGACTTCTTCCTCCAGCATTAACTCTACTTTTGGCTTCTTCAGCCGTAGAAAGTGGTTCTGGTACTGGGTGAACTGTTTATCCTCCATTAGCTGGAAATCTTGCTCATGCGGGGGGAGCTGTTGACTTAACAATTTTTTCTTTGCATTTAGCTGGGATTTCTTCAATTCTAAGCTCTGTAAATTTTATTACAACAGTAATTAACATGCGGTGACAAGGTATGCAGTTTGAGCGATTACCTTTGTTCGTGTGATCTGTAAAGATTACTGCAATTATGTTATTACTTTCTTTGCCTGTATTGG
>AT6719_Manus_Basin
AGGTGCTCTATTAGGGGACGATCAACTTTATAACGTGATTGTAACTGCTCATGGTATAATTATAATTTTCTTCTTAGTAATGCCTATGATGATGGGTGGGTTTGGTAACTGATTAGTTCCTTTAATGTTAGGTGCTCCTGACATGGCTTTCCCTCGATTAAATAACATAGGTTTCTGACTTCTTCCTCCAGCATTAACTCTACTTTTGGCTTCTTCAGCCGTAGAAAGTGGTTCTGGTACTGGGTGAACTGTTTATCCTCCATTAGCTGGAAATCTTGCTCATGCGGGGGGAGCTGTTGACTTAACAATTTTTTCTTTGCATTTAGCTGGGATTTCTTCAATTCTAAGCTCTGTAAATTTTATTACAACAGTAATTAACATGCGGTGACAAGGTATGCAGTTTGAGCGATTACCTTTGTTCGTGTGATCTGTAAAGATTACTGCAATTATGCTATTACTTTCTTTGCCTGTATTGG
>AT6722_Manus_Basin
AGGTGCTCTATTAGGGGACGATCAACTTTATAACGTGATTGTAACTGCTCATGGTATAATTATAATTTTCTTCTTAGTAATGCCTATGATGATGGGTGGGTTTGGTAACTGATTAGTTCCTTTAATGTTAGGTGCTCCTGACATGGCTTTCCCTCGATTAAATAACATAGGTTTCTGACTTCTTCCTCCAGCATTAACTCTACTTTTGGCTTCTTCAGCCGTAGAAAGTGGTTCTGGTACTGGGTGAACTGTTTATCCTCCATTAGCTGGAAATCTTGCTCATGCGGGGGGAGCTGTTGACTTAACAATTTTTTCTTTGCATTTAGCTGGGATTTCTTCAATTCTAAGCTCTGTAAATTTTATTACAACAGTAATTAACATGCGGTGACAAGGTATGCAGTTTGAGCGATTACCTTTGTTCGTATGATCTGTAAAGATTACTGCAATTATGTTATTACTTTCTTTGCCTGTATTGG
>AT7227_Manus_Basin
AGGTGCTCTATTAGGGGACGATCAACTTTATAACGTGATTGTAACTGCTCATGGTATAATTATAATTTTCTTCTTAGTAATGCCTATGATGATGGGTGGGTTTGGTAACTGATTAGTTCCTTTAATGTTAGGTGCTCCTGACATGGCTTTCCCTCGATTAAATAACATAGGTTTCTGACTTCTTCCTCCAGCATTAACTCTACTTTTGGCTTCTTCAGCCGTAGAAAGTGGTTCTGGTACTGGGTGAACTGTTTATCCTCCATTAGCTGGAAATCTTGCTCATGCGGGGGGAGCTGTTGACTTAACAATTTTTTCTTTGCATTTAGCTGGGATTTCTTCAATTCTAAGCTCTGTAAATTTTATTACAACAGTAATTAACATGCGGTGACAAGGTATGCAGTTTGAGCGATTACCTTTGTTCGTGTGATCTGTAAAGATTACTGCAATTATGTTATTACTTTCTTTGCCTGTATTGG
>AT7365_Manus_Basin
AGGTGCTCTATTAGGGGACGATCAACTTTATAACGTGATTGTAACTGCTCATGGTATAATTATAATTTTCTTCTTAGTAATGCCTATGATGATGGGTGGGTTTGGTAACTGATTAGTTCCTTTAATGTTAGGTGCTCCTGACATGGCTTTCCCTCGATTAAATAACATAGGTTTCTGACTTCTTCCTCCAGCATTAACTCTACTTTTGGCTTCTTCAGCTGTAGAAAGTGGTTCTGGTACTGGGTGAACTGTTTATCCTCCATTAGCTGGAAATCTTGCTCATGCGGGGGGAGCTGTTGACTTAACAATTTTTTCTTTGCATTTAGCTGGGATTTCTTCAATTCTAAGCTCTGTAAATTTTATTACAACAGTAATTAACATGCGGTGACAAGGTATGCAGTTTGAGCGATTACCTTTGTTCGTATGATCTGTAAAGATTACTGCAATTATGTTATTACTTTCTTTGCCTGTATTGG
>AT7366_Manus_Basin
AGGTGCTCTATTAGGGGACGATCAACTTTATAACGTGATTGTAACTGCTCATGGTATAATTATAATTTTCTTCTTAGTAATGCCTATGATGATGGGTGGGTTTGGTAACTGATTAGTTCCTTTAATGTTAGGTGCTCCTGACATGGCTTTCCCTCGATTAAATAACATAGGTTTCTGACTTCTTCCTCCAGCATTAACTCTACTTTTGGCTTCTTCAGCCGTAGAAAGTGGTTCTGGTACTGGGTGAACTGTTTATCCTCCATTAGCTGGAAATCTTGCTCATGCGGGGGGAGCTGTTGACTTAACAATTTTTTCTTTGCATTTAGCTGGGATTTCTTCAATTCTAAGCTCTGTAAATTTTATTACAACAGTAATTAACATGCGGTGACAAGGTATGCAGTTTGAGCGATTACCTTTGTTCGTGTGATCTGTAAAGATTACTGCAATTATGTTATTACTTTCTTTGCCTGTATTGG
>AT7367_Manus_Basin
AGGTGCTCTATTAGGGGACGATCAACTTTATAACGTGATTGTAACTGCTCATGGTATAATTATAATTTTCTTCTTAGTAATGCCTATGATGATGGGTGGGTTTGGTAACTGATTAGTTCCTTTAATGTTAGGTGCTCCTGACATGGCTTTCCCTCGATTAAATAACATAGGTTTCTGACTTCTTCCTCCAGCATTAACTCTACTTTTAGCTTCTTCAGCCGTAGAAAGTGGTTCTGGTACTGGGTGAACTGTTTATCCTCCATTAGCTGGAAATCTTGCTCATGCGGGGGGAGCTGTTGACTTAACAATTTTTTCTTTGCATTTAGCTGGGATTTCTTCAATTCTAAGCTCTGTAAATTTTATTACAACAGTAATTAACATGCGGTGACAAGGTATGCAGTTTGAGCGATTACCTTTGTTCGTGTGATCTGTAAAGATTACTGCAATCATGTTATTACTTTCTTTGCCTGTGTTGG
>AT7369_Manus_Basin
AGGTGCTCTATTAGGGGACGATCAACTTTATAACGTGATTGTAACTGCTCATGGTATAATTATAATTTTCTTCTTAGTAATGCCTATGATGATGGGTGGGTTTGGTAACTGATTAGTTCCTTTAATGTTAGGTGCTCCTGACATGGCTTTCCCTCGATTAAATAACATAGGTTTCTGACTTCTTCCTCCAGCATTAACTCTACTTTTGGCTTCTTCAGCCGTAGAAAGTGGTTCTGGTACTGGGTGAACTGTTTATCCTCCATTAGCTGGAAATCTTGCTCATGCGGGGGGAGCTGTTGACTTAACAATTTTTTCTTTGCATTTAGCTGGGATTTCTTCAATTCTAAGCTCTGTAAATTTTATTACAACAGTAATTAACATGCGGTGACAAGGTATGCAGTTTGAGCGATTACCTTTGTTCGTATGATCTGTAAAGATTACTGCAATTATGTTATTACTTTCTTTGCCTGTATTGG
>AT7375_Manus_Basin
AGGTGCTCTATTAGGGGACGATCAACTTTATAACGTGATTGTAACTGCTCATGGTATAATTATAATTTTCTTCTTAGTAATGCCTATGATGATGGGTGGGTTTGGTAACTGATTAGTTCCTTTAATGTTAGGTGCTCCTGACATGGCTTTCCCTCGATTAAATAACATAGGTTTCTGACTTCTTCCTCCAGCATTAACTCTACTTTTGGCTTCTTCAGCCGTAGAAAGTGGCTCTGGTACTGGGTGAACTGTTTATCCTCCATTAGCTGGAAATCTTGCTCATGCGGGGGGAGCTGTTGACTTAACAATTTTTTCTTTGCATTTAGCTGGGATTTCTTCAATTCTAAGCTCTGTAAATTTTATTACAACAGTAATTAACATGCGGTGACAAGGTATGCAGTTTGAGCGATTACCTTTGTTCGTATGATCTGTAAAGATTACTGCAATTATGTTATTACTTTCTTTGCCTGTATTGG
>AT7381_Manus_Basin
AGGTGCTCTATTAGGGGACGATCAACTTTATAACGTGATTGTAACTGCTCATGGTATAATTATAATTTTCTTCTTAGTAATGCCTATGATGATGGGTGGGTTTGGTAACTGATTAGTTCCTTTAATGTTAGGTGCTCCTGACATGGCTTTCCCTCGATTAAATAACATAGGTTTCTGACTTCTTCCTCCAGCATTAACTCTACTTTTGGCTTCTTCAGCCGTAGAAAGTGGTTCTGGTACTGGGTGAACTGTTTATCCTCCATTAGCTGGAAATCTTGCTCACGCGGGGGGAGCTGTTGACTTAACAATTTTTTCTTTGCATTTAGCTGGGATTTCTTCAATTCTAAGCTCTGTAAATTTTATTACAACAGTAATTAACATGCGGTGACAAGGTATGCAGTTTGAGCGATTACCTTTGTTCGTGTGATCTGTAAAGATTACTGCAATTATGTTATTACTTTCTTTGCCTGTATTGG
>AT7382_Manus_Basin
AGGTGCTCTATTAGGGGACGATCAACTTTATAACGTGATTGTAACTGCTCATGGTATAATTATAATTTTCTTCTTAGTAATGCCTATGATGATGGGTGGGTTTGGTAACTGATTAGTTCCTTTAATGTTAGGTGCTCCTGACATGGCTTTCCCTCGATTAAATAACATAGGTTTCTGACTTCTTCCTCCAGCATTAACTCTACTTTTGGCTTCTTCAGCCGTAGAAAGTGGTTCTGGTACTGGGTGAACTGTTTATCCTCCATTAGCTGGAAATCTTGCTCATGCGGGGGGAGCTGTTGACTTAACAATTTTTTCTTTGCATTTAGCTGGGATTTCTTCAATTCTAAGCTCTGTAAATTTTATTACAACAGTAATTAACATGCGGTGACAAGGTATGCAGTTTGAGCGATTACCTTTGTTCGTGTGATCTGTAAAGATTACTGCAATTATGTTATTACTTTCTTTGCCTGTATTGG
>AT7555A_Manus_Basin
AGGTGCTCTATTAGGGGACGATCAACTTTATAACGTGATTGTAACTGCTCATGGTATAATTATAATTTTCTTCTTAGTAATGCCTATGATGATGGGTGGGTTTGGTAACTGATTAGTTCCTTTAATGTTAGGTGCTCCTGACATGGCTTTCCCTCGATTAAATAACATAGGTTTCTGACTTCTTCCTCCAGCATTAACTCTACTTTTGGCTTCTTCAGCCGTAGAAAGTGGTTCTGGTACTGGGTGAACTGTTTATCCTCCATTAGCTGGAAATCTTGCTCATGCGGGGGGAGCTGTTGACTTAACAATTTTTTCTTTGCATTTAGCTGGGATTTCTTCAATTCTAAGCTCTGTAAATTTTATTACAACAGTAATTAACATGCGGTGACAAGGTATGCAGTTTGAGCGATTACCTTTGTTCGTGTGATCTGTAAAGATTACTGCAATTATGTTATTACTTTCTTTGCCTGTATTGG
>AT7555B_Manus_Basin
AGGTGCTCTATTAGGGGACGATCAACTTTATAACGTGATTGTAACTGCTCATGGTATAATTATAATTTTCTTCTTAGTAATGCCTATGATGATGGGTGGGTTTGGTAACTGATTAGTTCCTTTAATGTTAGGTGCTCCTGACATGGCTTTCCCTCGATTAAATAACATAGGTTTCTGACTTCTTCCTCCAGCATTAACTCTACTTTTAGCTTCTTCAGCCGTAGAAAGTGGTTCTGGTACTGGGTGAACTGTTTATCCTCCATTAGCTGGAAATCTTGCTCATGCGGGGGGAGCTGTTGACTTAACAATTTTTTCTTTGCATTTAGCTGGGATTTCTTCAATTCTAAGCTCTGTAAATTTTATTACAACAGTAATTAACATGCGGTGACAAGGTATGCAGTTTGAGCGATTACCTTTGTTCGTGTGATCTGTAAAGATTACTGCAATTATGTTATTACTTTCTTTGCCTGTATTGG
>AT7555D_Manus_Basin
AGGTGCTCTATTAGGGGACGATCAACTTTATAACGTGATTGTAACTGCTCATGGTATAATTATAATTTTCTTCTTAGTAATGCCTATGATGATGGGTGGGTTTGGTAACTGATTAGTTCCTTTAATGTTAGGTGCTCCTGACATGGCTTTCCCTCGATTAAATAACATAGGTTTCTGACTTCTTCCTCCAGCATTAACTCTACTTTTGGCTTCTTCAGCCGTAGAAAGTGGTTCTGGTACTGGGTGAACTGTTTATCCTCCATTAGCTGGAAATCTTGCTCATGCGGGGGGAGCTGTTGACTTAACAATTTTTTCTTTGCATTTAGCTGGGATTTCTTCAATTCTAAGCTCTGTAAATTTTATTACAACAGTAATTAACATGCGGTGACAAGGTATGCAGTTTGAGCGATTACCTTTGTTCGTATGATCTGTAAAGATTACTGCAATTATGTTATTACTTTCTTTGCCTGTATTGG
>AT7555E_Manus_Basin
AGGTGCTCTATTAGGGGACGATCAACTTTATAACGTGATTGTAACTGCTCATGGTATAATTATAATTTTCTTCTTAGTAATGCCTATGATGATGGGTGGGTTTGGTAACTGATTAGTTCCTTTAATGTTAGGTGCTCCTGACATGGCTTTCCCTCGATTAAATAACATAGGTTTCTGACTTCTTCCTCCAGCATTAACTCTACTTTTGGCTTCTTCAGCCGTAGAAAGTGGTTCTGGTACTGGGTGAACTGTTTATCCTCCATTAGCTGGAAATCTTGCTCATGCGGGGGGAGCTGTTGACTTAACAATTTTTTCTTTGCACTTAGCTGGGATTTCTTCAATTCTAAGCTCTGTAAATTTCATTACAACAGTAATTAACATGCGGTGACAAGGTATGCAGTTTGAGCGATTACCTTTGTTCGTGTGATCTGTAAAGATTACTGCAATTATGTTATTACTTTCTTTGCCTGTATTGG
>AT7555F_Manus_Basin
AGGTGCTCTATTAGGGGACGATCAACTTTATAACGTGATTGTAACTGCTCATGGTATAATTATAATTTTCTTCTTAGTAATGCCTATGATGATGGGTGGGTTTGGTAACTGATTAGTTCCTTTAATGTTAGGTGCTCCTGACATGGCTTTCCCTCGATTAAATAACATAGGTTTCTGACTTCTTCCTCCAGCATTAACTCTACTTTTGGCTTCTTCAGCCGTAGAAAGTGGTTCTGGTACTGGGTGAACTGTTTATCCTCCATTAGCTGGAAATCTTGCTCACGCGGGGGGAGCTGTTGACTTAACAATTTTTTCTTTGCATTTAGCTGGGATTTCTTCAATTCTAAGCTCTGTAAATTTTATTACAACAGTAATTAACATGCGGTGACAAGGTATGCAGTTTGAGCGATTACCTTTGTTCGTGTGATCTGTAAAGATTACTGCAATTATGTTATTACTTTCTTTGCCTGTATTGG
>AT7555G_Manus_Basin
AGGTGCTCTATTAGGGGACGATCAACTTTATAACGTGATTGTAACTGCTCATGGTATAATTATAATTTTCTTCTTAGTAATGCCTATGATGATGGGTGGGTTTGGTAACTGATTAGTTCCTTTAATGTTAGGTGCTCCTGACATGGCTTTCCCTCGATTAAATAACATAGGTTTCTGACTTCTTCCTCCAGCATTAACTCTACTTTTGGCTTCTTCAGCCGTAGAAAGTGGTTCTGGTACTGGGTGAACTGTTTATCCTCCATTAGCTGGAAATCTTGCTCATGCGGGGGGAGCTGTTGACTTAACAATTTTTTCTTTGCATTTAGCTGGGATTTCTTCAATTCTAAGCTCTGTAAATTTTATTACAACAGTAATTAACATGCGGTGACAAGGTATGCAGTTTGAGCGATTACCTTTGTTCGTGTGATCTGTAAAGATTACTGCAATTATGTTATTACTTTCTTTGCCTGTATTGG
>AT7555H_Manus_Basin
AGGTGCTCTATTAGGGGACGATCAACTTTATAACGTGATTGTAACTGCTCATGGTATAATTATAATTTTCTTCTTAGTAATGCCTATGATGATGGGTGGGTTTGGTAACTGATTAGTTCCTTTAATGTTAGGTGCTCCTGACATGGCTTTCCCTCGATTAAATAACATAGGTTTCTGACTTCTTCCTCCAGCATTAACTCTACTTTTGGCTTCCTCAGCCGTAGAAAGTGGTTCTGGTACTGGGTGAACTGTTTATCCTCCATTAGCTGGAAATCTTGCTCATGCGGGGGGAGCTGTTGACTTAACAATTTTTTCTTTGCATTTAGCTGGGATTTCTTCAATTCTAAGCTCTGTAAATTTTATTACAACAGTAATTAACATGCGGTGACAAGGTATGCAGTTTGAGCGATTACCTTTGTTTGTATGATCTGTAAAGATTACTGCAATTATGTTATTACTTTCTTTGCCTGTATTGG
>AT7555M_Manus_Basin
AGGTGCTCTATTAGGGGACGATCAACTTTATAACGTGATTGTAACTGCTCATGGTATAATTATAATTTTCTTCTTAGTAATGCCTATGATGATGGGTGGGTTTGGTAACTGATTAGTTCCTTTAATGTTAGGTGCTCCTGACATGGCTTTCCCTCGATTAAATAACATAGGTTTCTGACTTCTTCCTCCAGCATTAACTCTACTTTTGGCTTCTTCAGCCGTAGAAAGTGGTTCTGGTACTGGGTGAACTGTTTATCCTCCATTAGCTGGAAATCTTGCTCATGCGGGGGGAGCTGTTGACTTAACGATTTTTTCTTTGCATTTAGCTGGGATTTCTTCAATTCTAAGCTCTGTAAATTTTATTACAACAGTAATTAACATGCGGTGACAAGGTATGCAGTTTGAGCGATTACCTTTGTTCGTGTGATCTGTAAAGATTACTGCAATTATGTTATTACTTTCTTTGCCTGTATTGG
>AT7555N_Manus_Basin
AGGTGCTCTATTAGGGGACGATCAACTTTATAACGTGATTGTAACTGCTCATGGTATAATTATAATTTTCTTCTTAGTAATGCCTATGATGATGGGTGGGTTTGGTAACTGATTAGTTCCTTTAATGTTAGGTGCTCCTGACATGGCTTTCCCTCGATTAAATAACATAGGTTTCTGACTTCTTCCTCCAGCATTAACTCTACTTTTGGCTTCTTCAGCCGTAGAAAGTGGTTCTGGTACTGGGTGAACTGTTTATCCTCCATTAGCTGGAAATCTTGCTCATGCGGGGGGAGCTGTTGACTTAACAATTTTTTCTTTGCATTTAGCTGGGATTTCTTCAATTCTAAGCTCTGTAAATTTTATTACAACAGTAATTAACATGCGGTGACAAGGTATGCAGTTTGAGCGATTACCTTTGTTCGTGTGATCTGTAAAGATTACTGCAATTATGTTATTACTTTCTTTGCCTGTATTGG
>AT7555i_Manus_Basin
AGGTGCTCTATTAGGGGACGATCAACTTTATAACGTGATTGTAACTGCTCATGGTATAATTATAATTTTCTTCTTAGTAATGCCTATGATGATGGGTGGGTTTGGTAACTGATTAGTTCCTTTAATGTTAGGTGCTCCTGACATGGCTTTCCCTCGATTAAATAACATAGGTTTCTGACTTCTTCCTCCAGCATTAACTCTACTTTTGGCTTCTTCAGCCGTAGAAAGTGGTTCTGGTACTGGGTGAACTGTTTATCCTCCATTAGCTGGAAATCTTGCTCATGCGGGGGGAGCTGTTGACTTAACAATTTTTTCTTTGCATTTAGCTGGGATTTCTTCAATTCTAAGCTCTGTAAACTTTATTACAACAGTAATTAATATGCGGTGACAGGGTATGCAGTTTGAGCGATTACCTTTGTTTGTGTGATCTGTAAAGATTACTGCAATTATGTTATTACTTTCTTTGCCTGTATTGG
>AT7555o_Manus_Basin
AGGTGCTCTATTAGGGGACGATCAACTTTATAACGTGATTGTAACTGCTCATGGTATAATTATAATTTTCTTCTTAGTAATGCCTATGATGATGGGTGGGTTTGGTAACTGATTAGTTCCTTTAATGTTAGGTGCTCCTGACATGGCTTTCCCTCGATTAAATAACATAGGTTTCTGACTTCTTCCTCCAGCATTAACTCTACTTTTGGCTTCTTCAGCTGTAGAAAGTGGTTCTGGTACTGGGTGAACTGTTTATCCTCCATTAGCTGGAAATCTTGCTCATGCGGGGGGAGCTGTTGACTTAACAATTTTTTCTTTGCATTTAGCTGGGATTTCTTCAATTCTAAGCTCTGTAAATTTTATTACAACAGTAATTAACATGCGGTGACAAGGTATGCAGTTTGAGCGATTACCTTTGTTCGTGTGATCTGTAAAGATTACTGCAATTATGTTATTACTTTCTTTGCCTGTATTGG
>AT7555l_Manus_Basin
AGGTGCTCTATTAGGGGACGATCAACTTTATAACGTGATTGTAACTGCTCATGGTATAATTATAATTTTCTTCTTAGTAATGCCTATGATGATGGGTGGGTTTGGTAACTGATTAGTTCCTTTAATGTTAGGTGCTCCTGACATGGCTTTCCCTCGATTAAATAACATAGGTTTCTGACTTCTTCCTCCAGCATTAACTCTACTTTTGGCTTCTTCAGCCGTAGAAAGTGGTTCTGGTACTGGGTGAACTGTTTATCCTCCATTAGCTGGAAATCTTGCTCATGCGGGGGGAGCTGTTGACTTAACAATTTTTTCTTTGCATTTAGCTGGGATTTCTTCAATTCTAAGCTCTGTAAATTTTATTACAACAGTAATTAACATGCGGTGACAAGGTATGCAGTTTGAGCGATTACCTTTGTTCGTGTGATCTGTAAAGATTACTGCAATTATGTTATTACTTTCTTTGCCTGTATTGG
>AT7776_Manus_Basin
AGGTGCTCTATTAGGGGACGATCAACTTTATAACGTGATTGTAACTGCTCATGGTATAATTATAATTTTCTTTTTAGTAATGCCTATGATGATGGGTGGGTTTGGTAACTGATTAGTTCCTTTAATGTTAGGTGCTCCTGACATGGCTTTCCCTCGATTAAATAACATAGGTTTCTGACTTCTTCCTCCAGCATTAACTCTACTTTTGGCTTCTTCAGCCGTAGAAAGTGGTTCTGGTACTGGGTGAACTGTTTATCCTCCATTAGCTGGAAATCTTGCTCATGCGGGGGGAGCTGTTGACTTAACAATTTTTTCTTTGCATTTAGCTGGGATTTCTTCAATTCTAAGCTCTGTAAATTTTATTACAACAGTAATTAACATGCGGTGACAAGGTATGCAGTTTGAGCGATTACCTTTGTTCGTGTGATCTGTAAAGATTACTGCAATTATGTTATTACTTTCTTTGCCTGTATTGG
>AT7779_Manus_Basin
AGGTGCTCTATTAGGGGACGATCAACTTTATAACGTGATTGTAACTGCTCATGGTATAATTATAATTTTCTTCTTAGTAATGCCTATGATGATGGGTGGGTTTGGTAACTGATTAGTTCCTTTAATGTTAGGTGCTCCTGACATGGCTTTCCCTCGATTAAATAACATAGGTTTCTGACTTCTTCCTCCAGCATTAACTCTACTTTTGGCTTCTTCAGCCGTAGAAAGTGGTTCTGGTACTGGGTGAACTGTTTATCCTCCATTAGCTGGAAATCTTGCTCATGCGGGGGGAGCTGTTGACTTAACAATTTTTTCTTTGCATTTAGCTGGGATTTCTTCAATTCTAAGCTCTGTAAATTTTATTACAACAGTAATTAACATGCGGTGACAAGGTATGCAGTTTGAGCGATTACCTTTGTTCGTATGATCTGTAAAGATTACTGCAATTATGTTATTACTTTCTTTGCCTGTATTGG
>AT7784_Manus_Basin
AGGTGCTCTATTAGGGGACGATCAACTTTATAACGTGATTGTAACTGCTCATGGTATAATTATAATTTTCTTCTTAGTAATGCCTATGATGATGGGTGGGTTTGGTAACTGATTAGTTCCTTTAATGTTAGGTGCTCCTGACATGGCTTTCCCTCGATTAAATAACATAGGTTTCTGACTTCTTCCTCCAGCATTAACTCTACTTTTGGCTTCTTCAGCCGTAGAAAGTGGTTCTGGTACTGGGTGAACTGTTTATCCTCCATTAGCTGGAAATCTTGCTCATGCGGGGGGAGCTGTTGACTTAACAATTTTTTCTTTGCATTTAGCTGGGATTTCTTCAATTCTAAGCTCTGTAAATTTTATTACAACAGTAATTAACATGCGGTGACAAGGTATGCAGTTTGAGCGATTACCTTTGTTCGTGTGATCTGTAAAGATTACTGCAATTATGTTATTACTTTCTTTGCCTGTATTGG
>AT7785_Manus_Basin
AGGTGCTCTATTAGGGGACGATCAACTTTATAACGTGATTGTAACTGCTCATGGTATAATTATAATTTTCTTCTTAGTAATGCCTATGATGATGGGTGGGTTTGGTAACTGATTAGTTCCTTTAATGTTAGGTGCTCCTGACATGGCTTTCCCTCGATTAAATAACATAGGTTTCTGACTTCTTCCTCCAGCATTAACTCTACTTTTAGCTTCTTCAGCCGTAGAAAGTGGTTCTGGTACTGGGTGAACTGTTTATCCTCCATTAGCTGGAAATCTTGCTCATGCGGGGGGAGCTGTTGACTTAACAATTTTTTCTTTGCATTTAGCTGGGATTTCTTCAATTCTAAGCTCTGTAAATTTTATTACAACAGTAATTAACATGCGGTGACAAGGTATGCAGTTTGAGCGATTACCTTTGTTCGTGTGATCTGTAAAGATTACTGCAATCATGTTATTACTTTCTTTGCCTGTGTTGG
>AT7787_Manus_Basin
AGGTGCTCTATTAGGGGACGATCAACTTTATAACGTGATTGTAACTGCTCATGGTATAATTATAATTTTCTTCTTAGTAATGCCTATGATGATGGGTGGGTTTGGTAACTGATTAGTTCCTTTAATGTTAGGTGCTCCTGACATGGCTTTCCCTCGATTAAATAACATAGGTTTCTGACTTCTTCCTCCAGCATTAACTCTACTTTTGGCTTCTTCAGCCGTAGAAAGTGGTTCTGGTACTGGGTGAACTGTTTATCCTCCATTAGCTGGAAATCTTGCTCATGCGGGGGGAGCTGTTGACTTAACAATTTTTTCTTTGCATTTAGCTGGGATTTCTTCAATTCTAAGCTCTGTAAATTTCATTACAACAGTAATTAACATGCGGTGACAAGGTATGCAGTTTGAGCGATTACCTTTGTTCGTGTGATCTGTAAAGATTACTGCAATTATGCTATTACTTTCTTTGCCTGTATTGG
>AT7789_Manus_Basin
AGGTGCTCTATTAGGGGACGATCAACTTTATAACGTGATTGTAACTGCTCATGGTATAATTATAATTTTCTTCTTAGTAATGCCTATGATGATGGGTGGGTTTGGTAACTGATTAGTTCCTTTAATGTTAGGTGCTCCTGACATGGCTTTCCCTCGATTAAATAACATAGGTTTCTGACTTCTTCCTCCAGCATTAACTCTACTTTTGGCTTCTTCAGCTGTAGAAAGTGGTTCTGGTACTGGGTGAACTGTTTATCCTCCATTAGCTGGAAATCTTGCTCATGCGGGGGGAGCTGTTGACTTAACAATTTTTTCTTTGCATTTAGCTGGGATTTCTTCAATTCTAAGCTCTGTAAATTTTATTACAACAGTAATTAACATGCGGTGACAAGGTATGCAGTTTGAGCGATTACCTTTGTTCGTGTGATCTGTAAAGATTACTGCAATTATGTTATTACTTTCTTTGCCTGTATTGG
>AT7790_Manus_Basin
AGGTGCTCTATTAGGGGACGATCAACTTTATAACGTGATTGTAACTGCTCATGGTATAATTATAATTTTCTTCTTAGTAATGCCTATGATGATGGGTGGGTTTGGTAACTGATTAGTTCCTTTAATGTTAGGTGCTCCTGACATGGCTTTCCCTCGATTAAATAACATAGGTTTCTGACTTCTTCCTCCAGCATTAACTCTACTTTTAGCTTCTTCAGCCGTAGAAAGTGGTTCTGGTACTGGGTGAACTGTTTATCCTCCATTAGCTGGAAATCTTGCTCATGCGGGGGGAGCTGTTGACTTAACAATTTTTTCTTTGCATTTAGCTGGGATTTCTTCAATTCTAAGCTCTGTAAATTTTATTACAACAGTAATTAACATGCGGTGACAAGGTATGCAGTTTGAGCGATTACCTTTGTTCGTGTGATCTGTAAAGATTACTGCAATTATGTTATTACTTTCTTTGCCTGTATTGG
>AT7806_Manus_Basin
AGGTGCTCTATTAGGGGACGATCAACTTTATAACGTGATTGTAACTGCTCATGGTATAATTATAATTTTCTTCTTAGTAATGCCTATGATGATGGGTGGGTTTGGTAACTGATTAGTTCCTTTAATGTTAGGTGCTCCTGACATGGCTTTCCCTCGATTAAATAACATAGGTTTCTGACTTCTTCCTCCAGCATTAACTCTACTTTTGGCTTCTTCAGCCGTAGAAAGTGGTTCTGGTACTGGGTGAACTGTTTATCCTCCATTAGCTGGAAATCTTGCTCATGCGGGGGGAGCTGTTGACTTAACAATTTTTTCTTTGCATTTAGCTGGGATTTCTTCAATTCTAAGCTCTGTAAATTTTATTACAACAGTAATTAACATGCGGTGACAAGGTATGCAGTTTGAGCGATTACCTTTGTTCGTGTGATCTGTAAAGATTACTGCAATTATGTTATTACTTTCTTTGCCTGTATTGG
>AT7807_Manus_Basin
AGGTGCTCTATTAGGGGACGATCAACTTTATAACGTGATTGTAACTGCTCATGGTATAATTATAATTTTCTTCTTAGTAATGCCTATGATGATGGGTGGGTTTGGTAACTGATTAGTTCCTTTAATGTTAGGTGCTCCTGACATGGCTTTCCCTCGATTAAATAATATAGGTTTCTGACTTCTTCCTCCAGCATTAACTCTACTTTTAGCTTCTTCAGCCGTAGAAAGTGGTTCTGGTACTGGGTGAACTGTTTATCCTCCATTAGCTGGAAATCTTGCTCATGCGGGGGGAGCTGTTGACTTAACAATTTTTTCTTTGCATTTAGCTGGGATTTCTTCAATTCTAAGCTCTGTAAATTTTATTACAACAGTAATTAACATGCGGTGACAAGGTATGCAGTTTGAGCGATTACCTTTGTTCGTGTGATCTGTAAAGATTACTGCAATTATGTTATTACTTTCTTTGCCTGTATTGG
>AT7809_Manus_Basin
AGGTGCTCTATTAGGGGACGATCAACTTTATAACGTGATTGTAACTGCTCATGGTATAATTATAATTTTCTTCTTAGTAATGCCTATGATGATGGGTGGGTTTGGTAACTGATTAGTTCCTTTAATGTTAGGTGCTCCTGACATGGCTTTCCCTCGATTAAATAACATAGGTTTCTGACTTCTTCCTCCAGCATTAACTCTACTTTTGGCTTCTTCAGCCGTAGAAAGTGGTTCTGGTACTGGGTGAACTGTTTATCCTCCATTAGCTGGAAATCTTGCTCATGCGGGGGGAGCTGTTGACTTAACAATTTTTTCTTTGCATTTAGCTGGGATTTCTTCAATTCTAAGCTCTGTAAATTTTATTACAACAGTAATTAACATGCGGTGACAAGGTATGCAGTTTGAGCGATTACCTTTGTTCGTGTGATCTGTAAAGATTACTGCAATTATGTTATTACTTTCTTTGCCTGTATTGG
>AT7810_Manus_Basin
AGGTGCTCTATTAGGGGACGATCAACTTTATAACGTGATTGTAACTGCTCATGGTATAATTATAATTTTCTTCTTAGTAATGCCTATGATGATGGGTGGGTTTGGTAACTGATTAGTTCCTTTAATGTTAGGTGCTCCTGACATGGCTTTCCCTTGATTAAATAACATAGGTTTCTGACTTCTTCCTCCAGCATTAACTCTACTTTTGGCTTCTTCAGCCGTAGAAAGTGGTTCTGGTACTGGGTGAACTGTTTATCCTCCATTAGCTGGAAATCTTGCTCATGCGGGGGGAGCTGTTGACTTAACAATTTTTTCTTTGCATTTAGCTGGGATTTCTTCAATTCTAAGCTCTGTAAATTTTATTACAACAGTAATTAACATGCGGTGACAAGGTATGCAGTTTGAGCGATTACCTTTGTTCGTGTGATCTGTAAAGATTACTGCAATTATGTTATTACTTTCTTTGCCTGTATTGG
>YK79_Manus_Basin
AGGTGCTCTATTAGGGGACGATCAACTTTATAACGTGATTGTAACTGCTCATGGTATAATTATAATTTTCTTCTTAGTAATGCCTATGATGATGGGTGGGTTTGGTAACTGATTAGTTCCTTTAATGTTAGGTGCTCCTGACATGGCTTTCCCTCGATTAAATAACATAGGTTTCTGACTTCTTCCTCCAGCATTAACTCTACTTTTGGCTTCTTCAGCTGTAGAAAGTGGTTCTGGTACTGGGTGAACTGTTTATCCTCCATTAGCTGGAAATCTTGCTCATGCGGGGGGAGCTGTTGACTTAACAATTTTTTCTTTGCATTTAGCTGGGATTTCTTCAATTCTAAGCTCTGTAAATTTTATTACAACAGTAATTAACATGCGGTGACAAGGTATGCAGTTTGAGCGATTACCTTTGTTCGTGTGATCTGTAAAGATTACTGCAATTATGTTATTACTTTCTTTGCCTGTATTGG
>YK2943_Manus_Basin
AGGTGCTCTATTAGGGGACGATCAACTTTATAACGTGATTGTAACTGCTCATGGTATAATTATAATTTTCTTCTTAGTAATGCCTATGATGATGGGTGGGTTTGGTAACTGATTAGTTCCTTTAATGTTAGGTGCTCCTGACATGGCTTTCCCTCGATTAAATAACATAGGTTTCTGACTTCTTCCTCCAGCATTAACTCTACTTTTGGCTTCCTCAGCCGTAGAAAGTGGTTCTGGTACTGGGTGAACTGTTTATCCTCCATTAGCTGGAAATCTTGCTCATGCGGGGGGAGCTGTTGACTTAACAATTTTTTCTTTGCATTTAGCTGGGATTTCTTCAATTCTAAGCTCTGTAAATTTTATTACAACAGTAATTAACATGCGGTGACAAGGTATGCAGTTTGAGCGATTACCTTTGTTCGTATGATCTGTAAAGATTACTGCAATTATGTTATTACTTTCTTTGCCTGTATTGG
>YK2944_Manus_Basin
AGGTGCTCTATTAGGGGACGATCAACTTTATAACGTGATTGTAACTGCTCATGGTATAATTATAATTTTCTTCTTAGTAATGCCTATGATGATGGGTGGGTTTGGTAACTGATTAGTTCCTTTAATGTTAGGTGCTCCTGACATGGCTTTCCCTCGATTAAATAACATAGGTTTCTGACTTCTTCCTCCAGCATTAACTCTACTTTTGGCTTCTTCAGCCGTAGAAAGTGGTTCTGGTACTGGGTGAACTGTTTATCCTCCATTAGCTGGAAATCTTGCTCATGCGGGGGGAGCTGTTGACTTAACAATTTTTTCTTTGCATTTAGCTGGGATTTCTTCAATTCTAAGCTCTGTAAATTTTATTACAACAGTAATTAACATGCGGTGACAAGGTATGCAGTTTGAGCGATTACCTTTGTTCGTGTGATCTGTAAAGATTACTGCAATTATGTTATTACTTTCTTTGCCTGTATTGG
>YK2945_Manus_Basin
AGGTGCTCTATTAGGGGATGATCAACTTTATAACGTGATTGTAACTGCTCATGGTATAATTATAATTTTCTTTTTAGTAATGCCTATGATGATGGGTGGGTTTGGTAACTGATTAGTTCCTTTAATGTTAGGTGCTCCTGACATGGCTTTCCCTCGATTAAATAACATAGGTTTCTGACTTCTTCCTCCAGCATTAACTCTACTTTTAGCTTCTTCAGCCGTAGAAAGTGGTTCTGGTACTGGGTGAACTGTTTATCCTCCATTAGCTGGAAATCTTGCTCATGCGGGGGGAGCTGTTGACTTAACAATTTTTTCTTTGCATTTAGCTGGGATTTCTTCAATTCTAAGCTCTGTAAATTTTATTACAACAGTAATTAACATGCGGTGACAAGGTATGCAGTTTGAGCGATTACCTTTGTTCGTGTGATCTGTAAAGATTACTGCAATTATGTTATTACTTTCTTTGCCTGTATTGG
>YK2946_Manus_Basin
AGGTGCTCTATTAGGGGACGATCAACTTTATAACGTGATTGTAACTGCTCATGGTATAATTATAATTTTCTTCTTAGTAATGCCTATGATGATGGGTGGGTTTGGTAACTGATTAGTTCCTTTAATGTTAGGTGCTCCTGACATGGCTTTCCCTCGATTAAATAACATAGGTTTCTGACTTCTTCCTCCAGCATTAACTCTACTTTTGGCTTCTTCAGCCGTAGAAAGTGGTTCTGGTACTGGGTGAACTGTTTATCCTCCATTAGCTGGAAATCTTGCTCATGCGGGGGGAGCTGTTGACTTAACAATTTTTTCTTTGCATTTAGCTGGGATTTCTTCAATTCTAAGCTCTGTAAATTTTATTACAACAGTAATTAACATGCGGTGACAAGGTATGCAGTTTGAGCGATTACCTTTGTTCGTGTGATCTGTAAAGATTACTGCAATTATGTTATTACTTTCTTTGCCTGTATTGG
>YK2947_Manus_Basin
AGGTGCTCTATTAGGGGACGATCAACTTTATAACGTGATTGTAACTGCTCATGGTATAATTATAATTTTCTTCTTAGTAATGCCTATGATGATGGGTGGGTTTGGTAACTGATTAGTTCCTTTAATGTTAGGTGCTCCTGACATGGCTTTCCCTCGATTAAATAACATAGGTTTCTGACTTCTTCCTCCAGCATTAACTCTACTTTTGGCTTCTTCAGCCGTAGAAAGTGGTTCTGGTACTGGGTGAACTGTTTATCCTCCATTAGCTGGAAATCTTGCTCATGCGGGGGGAGCTGTTGACTTAACAATTTTTTCTTTGCATTTAGCTGGGATTTCTTCAATTCTAAGCTCTGTAAATTTTATTACAACAGTAATTAACATGCGGTGACAAGGTATGCAGTTTGAGCGATTACCTTTGTTCGTGTGATCTGTAAAGATTACTGCAATTATGTTATTACTTTCTTTGCCTGTATTGG
>YK2948_Manus_Basin
AGGTGCTCTATTAGGGGACGATCAACTTTATAACGTGATTGTAACTGCTCATGGTATAATTATAATTTTCTTCTTAGTAATGCCTATGATGATGGGTGGGTTTGGTAACTGATTAGTTCCTTTAATGTTAGGTGCTCCTGACATGGCTTTCCCTCGATTAAATAACATAGGCTTCTGACTTCTTCCTCCAGCATTAACTCTACTTTTGGCTTCTTCAGCCGTAGAAAGTGGTTCTGGTACTGGGTGAACTGTTTATCCTCCATTAGCTGGAAATCTTGCTCATGCGGGGGGAGCTGTTGACTTAACAATTTTTTCTTTGCATTTAGCTGGGATTTCTTCAATTCTAAGCTCTGTAAATTTTATTACAACAGTAATTAACATGCGGTGACAAGGTATGCAGTTTGAGCGATTACCTTTGTTTGTGTGATCTGTAAAGATTACTGCAATTATGTTATTACTTTCTTTGCCTGTGTTGG
>YK2949_Manus_Basin
AGGTGCTCTATTAGGGGACGATCAACTTTATAACGTGATTGTAACTGCTCATGGTATAATTATAATTTTCTTCTTAGTAATGCCTATGATGATGGGTGGGTTTGGTAACTGATTAGTTCCTTTAATGTTAGGTGCTCCTGACATGGCTTTCCCTCGATTAAATAACATAGGTTTCTGACTTCTTCCTCCAGCATTAACTCTACTTTTGGCTTCTTCAGCCGTAGAAAGTGGTTCTGGTACTGGGTGAACTGTTTATCCTCCATTAGCTGGAAATCTTGCTCATGCGGGGGGAGCTGTTGACTTAACAATTTTTTCTTTGCATTTAGCTGGGATTTCTTCAATTCTAAGCTCTGTAAATTTTATTACAACAGTAATTAACATGCGGTGACAAGGTATGCAGTTTGAGCGATTACCTTTGTTTGTGTGATCTGTAAAGATTACTGCAATTATGTTATTACTTTCTTTGCCTGTATTGG
>YK2950_Manus_Basin
AGGTGCTCTATTAGGGGACGATCAACTTTATAACGTGATTGTAACTGCTCATGGTATAATTATAATTTTCTTCTTAGTAATGCCTATGATGATGGGTGGGTTTGGTAACTGATTAGTTCCTTTAATGTTAGGTGCTCCTGACATGGCTTTCCCTCGATTAAATAACATAGGTTTCTGACTTCTTCCTCCAGCATTAACTCTACTTTTAGCTTCTTCAGCCGTAGAAAGTGGTTCTGGTACTGGGTGAACTGTTTATCCTCCATTAGCTGGAAATCTTGCTCATGCGGGGGGAGCTGTTGACCTAACAATTTTTTCTTTGCATTTAGCTGGGATTTCTTCAATTCTAAGCTCTGTAAATTTTATTACAACAGTAATTAACATGCGGTGACAAGGTATGCAGTTTGAGCGATTACCTTTGTTCGTGTGATCTGTAAAGATTACTGCAATTATGTTATTACTTTCTTTGCCTGTATTGG
>YK2951_Manus_Basin
AGGTGCTCTATTAGGGGACGATCAACTTTATAACGTGATTGTAACTGCTCATGGTATAATTATAATTTTCTTCTTAGTAATGCCTATGATGATGGGTGGGTTTGGTAACTGATTAGTTCCTTTAATGTTAGGTGCTCCTGACATGGCTTTCCCTCGATTAAATAACATAGGTTTCTGACTTCTTCCTCCAGCATTAACTCTACTTTTGGCTTCTTCAGCCGTAGAAAGTGGTTCTGGTACTGGGTGAACTGTTTATCCTCCATTAGCTGGAAATCTTGCTCATGCGGGGGGAGCTGTTGACTTAACAATTTTTTCTTTGCATTTAGCTGGGATTTCTTCAATTCTAAGCTCTGTAAATTTTATTACAACAGTAATTAACATGCGGTGACAAGGTATGCAGTTTGAGCGATTACCTTTGTTCGTATGATCTGTAAAGATTACTGCAATTATGTTATTACTTTCTTTGCCTGTATTGG
>YK2952_Manus_Basin
AGGTGCTCTATTAGGGGACGATCAACTTTATAACGTGATTGTAACTGCTCATGGTATAATTATAATTTTCTTCTTAGTAATGCCTATGATGATGGGTGGGTTTGGTAACTGATTAGTTCCTTTAATGTTAGGTGCTCCTGACATGGCTTTCCCTCGATTAAATAACATAGGTTTCTGACTTCTTCCTCCAGCATTAACTCTACTTTTGGCTTCTTCAGCCGTAGAAAGTGGTTCTGGTACTGGGTGAACTGTTTATCCTCCATTAGCTGGAAATCTTGCTCATGCGGGGGGAGCTGTTGACTTAACAATCTTTTCTTTGCATTTAGCTGGGATTTCTTCAATTCTAAGCTCTGTAAATTTCATTACAACAGTAATTAACATGCGGTGACAAGGTATGCAGTTTGAGCGATTACCTTTGTTCGTGTGATCTGTAAAGATTACTGCAATTATGCTATTACTTTCTTTGCCTGTATTGG
>YK2953_Manus_Basin
AGGTGCTCTATTAGGGGACGATCAACTTTATAACGTGATTGTAACTGCTCATGGTATAATTATAATTTTCTTTTTAGTAATGCCTATGATGATGGGTGGGTTTGGTAACTGATTAGTTCCTTTAATGTTAGGTGCTCCTGACATGGCTTTCCCTCGATTAAATAACATAGGTTTCTGACTTCTTCCTCCAGCATTAACTCTACTTTTGGCTTCTTCAGCCGTAGAAAGTGGTTCTGGTACTGGGTGAACTGTTTATCCTCCATTAGCTGGAAATCTTGCTCATGCGGGGGGAGCTGTTGACTTAACAATTTTTTCTTTGCATTTAGCTGGGATTTCTTCAATTCTAAGCTCTGTAAATTTCATTACAACAGTAATTAACATGCGGTGACAAGGTATGCAGTTTGAGCGATTACCTTTGTTCGTGTGATCTGTAAAGATTACTGCAATTATGTTATTACTTTCTTTGCCTGTATTGG
>YK2954_Manus_Basin
AGGTGCTCTATTAGGGGACGATCAACTTTATAACGTGATTGTAACTGCTCATGGTATAATTATAATTTTCTTCTTAGTAATGCCTATGATGATGGGTGGGTTTGGTAACTGATTAGTTCCTTTAATGTTAGGTGCTCCTGATATGGCTTTCCCTCGATTAAATAACATAGGTTTCTGACTTCTTCCTCCAGCATTAACTCTACTTTTGGCTTCTTCAGCCGTAGAAAGTGGTTCTGGTACTGGGTGAACTGTTTATCCTCCATTAGCTGGAAATCTCGCTCATGCGGGGGGAGCTGTTGACTTAACAATTTTTTCTTTGCATTTAGCTGGGATTTCTTCAATTCTAAGCTCTGTAAATTTTATTACAACAGTAATTAACATGCGGTGACAAGGTATGCAGTTTGAGCGATTACCTTTGTTCGTGTGATCTGTAAAGATTACTGCAATTATGTTATTACTTTCTTTGCCTGTATTGG
>YK2955_Manus_Basin
AGGTGCTCTATTAGGGGACGATCAACTTTATAACGTGATTGTAACTGCTCATGGTATAATTATAATTTTCTTCTTAGTAATGCCTATGATGATGGGTGGGTTTGGTAACTGATTAGTTCCTTTAATGTTAGGTGCTCCTGACATGGCTTTCCCTCGATTAAATAACATAGGTTTCTGACTTCTTCCTCCAGCATTAACTCTACTTTTGGCTTCTTCAGCTGTAGAAAGTGGTTCTGGTACTGGGTGAACTGTTTATCCTCCATTAGCTGGAAATCTTGCTCATGCGGGGGGAGCTGTTGACTTAACAATTTTTTCTTTGCATTTAGCTGGGATTTCTTCAATTCTAAGCTCTGTAAATTTTATTACAACAGTAATTAACATGCGGTGACAAGGTATGCAGTTTGAGCGATTACCTTTGTTCGTGTGATCTGTAAAGATTACTGCAATTATGTTATTACTTTCTTTGCCTGTATTGG
>YK2956_Manus_Basin
AGGTGCTCTATTAGGGGACGATCAACTTTATAACGTGATTGTAACTGCTCATGGTATAATTATAATTTTCTTCTTAGTAATGCCTATGATGATGGGTGGGTTTGGTAACTGATTAGTTCCTTTAATGTTAGGTGCTCCTGACATGGCTTTCCCTCGATTAAATAACATAGGTTTCTGACTTCTTCCTCCAGCATTAACTCTACTTTTGGCTTCTTCAGCTGTAGAAAGTGGTTCTGGTACTGGGTGAACTGTTTATCCTCCATTAGCTGGAAATCTTGCTCATGCGGGGGGAGCTGTTGACTTAACAATTTTTTCTTTGCATTTAGCTGGGATTTCTTCAATTCTAAGCTCTGTAAATTTTATTACAACAGTAATTAACATGCGGTGACAAGGTATGCAGTTTGAGCGATTACCTTTGTTCGTGTGATCTGTAAAGATTACCGCAATTATGTTATTACTTTCTTTGCCTGTATTGG
>YK2957_Manus_Basin
AGGTGCTCTATTAGGGGACGATCAACTTTATAACGTGATTGTAACTGCTCATGGTATAATTATAATTTTCTTCTTAGTAATGCCTATGATGATGGGTGGGTTTGGTAACTGATTAGTTCCTTTAATGTTAGGTGCTCCTGACATGGCTTTCCCTCGATTAAATAACATAGGCTTCTGACTTCTTCCTCCAGCATTAACTCTACTTTTGGCTTCTTCAGCCGTAGAAAGTGGTTCTGGTACTGGGTGAACTGTTTATCCTCCATTAGCTGGAAATCTTGCTCATGCGGGGGGAGCTGTTGACTTAACAATTTTTTCTTTGCATTTAGCTGGGATTTCTTCAATTCTAAGCTCTGTAAATTTTATTACAACAGTAATTAACATGCGGTGACAAGGTATGCAGTTTGAGCGATTACCTTTGTTTGTGTGATCTGTAAAGATTACTGCAATTATGTTATTACTTTCTTTGCCTGTGTTGG
>YK2958_Manus_Basin
AGGTGCTCTATTAGGGGACGATCAACTTTATAACGTGATTGTAACTGCTCATGGTATAATTATAATTTTCTTCTTAGTAATGCCTATGATGATGGGTGGGTTTGGTAACTGATTAGTTCCTTTAATGTTAGGTGCTCCTGACATGGCTTTCCCTCGATTAAATAACATAGGTTTCTGACTTCTTCCTCCAGCATTAACTCTACTTTTGGCTTCTTCAGCTGTAGAAAGTGGTTCTGGTACTGGGTGAACTGTTTATCCTCCATTAGCTGGAAATCTTGCTCATGCGGGGGGAGCTGTTGACTTAACAATTTTTTCTTTGCATTTAGCTGGGATTTCTTCAATTCTAAGCTCTGTAAATTTTATTACAACAGTAATTAACATGCGGTGACAAGGTATGCAGTTTGAGCGATTACCTTTGTTCGTGTGATCTGTAAAGATTACTGCAATTATGTTATTACTTTCTTTGCCTGTATTGG
>YK283_North_Fiji_Basin
AGGTGCTCTATTAGGGGACGATCAACTTTATAACGTGATTGTAACTGCTCATGGTATAATTATAATTTTCTTCTTAGTAATGCCTATGATGATGGGTGGGTTTGGTAACTGATTAGTTCCTTTAATGTTAGGTGCTCCTGACATGGCTTTCCCTCGATTAAATAACATAGGTTTCTGACTTCTTCCTCCAGCATTAACTCTACTTTTAGCTTCTTCAGCCGTAGAAAGTGGTTCTGGTACTGGGTGAACTGTTTATCCTCCATTAGCTGGAAATCTTGCTCATGCGGGGGGAGCTGTTGACTTAACAATTTTTTCTTTGCATTTAGCTGGGATTTCTTCAATTCTAAGCTCTGTAAATTTTATTACAACAGTAATTAACATGCGGTGACAAGGTATGCAGTTTGAGCGATTACCTTTGTTCGTGTGATCTGTAAAGATTACTGCAATCATGTTATTACTTTCTTTGCCTGTGTTGG
>YK2842_North_Fiji_Basin
AGGTGCTCTATTAGGGGACGATCAACTTTATAACGTGATTGTAACTGCTCATGGTATAATTATAATTTTCTTCTTAGTAATGCCTATGATGATGGGTGGGTTTGGTAACTGATTAGTTCCTTTAATGTTAGGTGCTCCTGACATGGCTTTCCCTCGATTAAATAACATAGGTTTCTGACTTCTTCCTCCAGCATTAACTCTACTTTTGGCTTCTTCAGCTGTAGAAAGTGGTTCTGGTACTGGGTGAACTGTTTATCCTCCATTAGCTGGAAATCTTGCTCATGCGGGGGGAGCTGTTGACTTAACAATTTTTTCTTTGCATTTAGCTGGGATTTCTTCAATTCTAAGCTCTGTAAATTTTATTACAACAGTAATTAACATGCGGTGACAAGGTATGCAGTTTGAGCGATTGCCTTTGTTCGTGTGATCTGTAAAGATTACTGCAATTATGTTATTACTTTCTTTGCCTGTATTGG
>YK2843_North_Fiji_Basin
AGGTGCTCTATTAGGGGACGATCAACTTTATAACGTGATTGTAACTGCTCATGGTATAATTATAATTTTCTTCTTAGTAATGCCTATGATGATGGGTGGGTTTGGTAACTGATTAGTTCCTTTAATGTTAGGTGCTCCTGACATGGCTTTCCCTCGATTAAATAACATAGGTTTCTGACTTCTTCCTCCAGCATTAACTCTACTTTTGGCTTCTTCAGCCGTAGAAAGTGGTTCTGGTACTGGGTGAACTGTTTATCCTCCATTAGCTGGAAATCTTGCTCATGCGGGGGGAGCTGTTGACTTAACAATTTTTTCTTTGCATTTAGCTGGGATTTCTTCAATTCTAAGCTCTGTAAATTTTATTACAACAGTAATTAACATGCGGTGACAAGGTATGCAGTTTGAGCGATTACCTTTGTTTGTGTGATCTGTAAAGATTACTGCAATTATGTTATTACTTTCTTTGCCTGTATTGG
>YK2962_North_Fiji_Basin
AGGTGCTCTATTAGGGGACGATCAACTTTATAACGTGATTGTAACTGCTCATGGTATAATTATAATTTTCTTCTTAGTAATGCCTATGATGATGGGTGGGTTTGGTAACTGATTAGTTCCTTTAATGTTAGGTGCTCCTGACATGGCTTTCCCTCGATTAAATAACATAGGTTTCTGACTTCTTCCTCCAGCATTAACTCTACTTTTGGCTTCTTCAGCCGTAGAAAGTGGTTCTGGTACTGGGTGAACTGTTTATCCTCCATTAGCTGGAAATCTTGCTCACGCGGGGGGAGCTGTTGACTTAACAATTTTTTCTTTGCATTTAGCTGGGATTTCTTCAATTCTAAGCTCTGTAAATTTTATTACAACAGTAATTAACATGCGGTGACAAGGTATGCAGTTTGAGCGATTACCTTTGTTCGTGTGATCTGTAAAGATTACTGCAATTATGTTATTACTTTCTTTGCCTGTATTGG
>YK2963_North_Fiji_Basin
AGGTGCTCTATTAGGGGACGATCAACTTTATAACGTGATTGTAACTGCTCATGGTATAATTATAATTTTCTTCTTAGTAATGCCTATGATGATGGGTGGGTTTGGTAACTGATTAGTTCCTTTAATGTTAGGTGCCCCTGACATGGCTTTCCCTCGATTAAATAACATAGGTTTCTGACTTCTTCCTCCAGCATTAACTCTACTTCTGGCTTCTTCAGCCGTAGAAAGTGGTTCTGGTACTGGGTGAACTGTCTATCCTCCATTAGCTGGAAATCTTGCTCACGCGGGGGGAGCTGTTGACTTAACAATTTTTTCTTTGCATTTAGCTGGGATTTCTTCAATTCTAAGCTCTGTAAATTTTATTACAACAGTAATTAACATGCGGTGACAAGGTATGCAGTTTGAGCGATTACCTTTGTTCGTGTGATCTGTAAAGATTACTGCAATTATGTTATTACTTTCTTTGCCTGTATTGG
>YK2964_North_Fiji_Basin
AGGTGCTCTATTAGGGGACGATCAACTTTATAACGTGATTGTAACTGCTCATGGTATAATTATAATTTTCTTCTTAGTAATGCCTATGATGATGGGTGGGTTTGGTAATTGATTAGTTCCTTTAATGTTAGGTGCTCCTGACATGGCTTTCCCTCGATTAAATAACATAGGTTTCTGACTTCTTCCTCCAGCATTAACTCTACTTTTGGCTTCTTCAGCTGTAGAAAGTGGTTCTGGTACTGGGTGAACTGTTTATCCTCCATTAGCTGGAAATCTTGCTCATGCGGGGGGAGCTGTTGACTTAACAATTTTTTCTTTGCATTTAGCTGGGATTTCTTCAATTCTAAGCTCTGTAAATTTTATTACAACAGTAATTAACATGCGGTGACAAGGTATGCAGTTTGAGCGATTACCTTTGTTCGTGTGATCTGTAAAGATTACTGCAATTATGTTATTACTTTCTTTGCCTGTATTGG
>YK2965_North_Fiji_Basin
AGGTGCTCTATTAGGGGACGATCAACTTTATAACGTGATTGTAACTGCTCATGGTATAATTATAATTTTCTTCTTAGTAATGCCTATGATGATGGGTGGGTTTGGTAACTGATTAGTTCCTTTAATGTTAGGTGCTCCTGACATGGCTTTCCCTCGATTAAATAACATAGGTTTCTGACTTCTTCCTCCAGCATTAACTCTACTTTTGGCTTCTTCAGCCGTAGAAAGTGGTTCTGGTACTGGGTGAACTGTTTATCCTCCATTAGCTGGAAATCTTGCTCATGCGGGGGGAGCTGTTGACTTAACAATTTTTTCTTTGCATTTAGCTGGGATTTCTTCAATTCTAAGCTCTGTAAATTTTATTACAACAGTAATTAACATGCGGTGACAAGGTATGCAGTTTGAGCGATTACCTTTGTTCGTATGATCTGTAAAGATTACTGCAATTATGTTATTACTTTCTTTGCCTGTATTGG
>YK2966_North_Fiji_Basin
AGGTGCTCTGTTAGGGGACGATCAACTTTATAACGTGATTGTAACTGCTCATGGTATAATTATAATTTTCTTCTTAGTAATGCCTATGATGATGGGTGGGTTTGGTAACTGATTAGTTCCTTTAATGTTAGGTGCTCCTGACATGGCTTTCCCTCGATTAAATAACATAGGTTTCTGACTTCTTCCTCCAGCATTAACTCTACTTTTGGCTTCTTCAGCCGTAGAAAGTGGTTCTGGTACTGGGTGAACTGTTTATCCTCCATTAGCTGGAAATCTTGCTCATGCGGGGGGAGCTGTTGACTTAACAATTTTTTCTTTGCATTTAGCTGGGATTTCTTCAATTCTAAGCTCTGTAAATTTTATTACAACAGTAATTAACATGCGGTGACAAGGTATGCAGTTTGAGCGATTACCTTTGTTCGTGTGATCTGTAAAGATTACTGCAATTATGTTATTACTTTCTTTGCCTGTATTGG
>YK285_Lau_Basin
AGGTGCTCTATTAGGGGACGATCAACTTTATAACGTGATTGTAACTGCTCATGGTATAATTATAATTTTCTTCTTAGTAATGCCTATGATGATGGGTGGGTTTGGTAACTGATTAGTTCCTTTAATGTTAGGTGCTCCTGACATGGCTTTCCCTCGATTAAATAACATAGGTTTCTGACTTCTTCCTCCAGCACTAACTCTACTTTTGGCTTCTTCAGCCGTAGAAAGTGGTTCTGGTACTGGGTGAACTGTTTATCCTCCATTAGCTGGAAATCTTGCTCATGCGGGGGGAGCTGTTGACTTAACAATTTTTTCTTTGCATTTAGCTGGGATTTCTTCAATTCTAAGCTCTGTAAATTTTATTACAACAGTAATTAACATGCGGTGACAAGGTATGCAGTTTGAGCGATTACCTTTGTTCGTGTGATCTGTAAAGATTACTGCAATTATGTTATTACTTTCTTTGCCTGTATTGG
>YK2846_Lau_Basin
AGGTGCTCTATTAGGGGACGATCAACTTTATAACGTGATTGTAACTGCTCATGGTATAATTATAATTTTCTTCTTAGTAATGCCTATGATGATGGGTGGGTTTGGTAACTGATTAGTTCCTTTAATGTTAGGTGCTCCTGACATGGCTTTCCCTCGATTAAATAACATAGGTTTCTGACTTCTTCCTCCAGCATTAACTCTACTTTTGGCTTCTTCAGCCGTAGAAAGTGGTTCTGGTACTGGGTGAACTGTTTATCCTCCATTAGCTGGAAATCTTGCTCACGCGGGGGGAGCTGTTGACTTAACAATTTTTTCTTTGCATTTAGCTGGGATTTCTTCAATTCTAAGCTCTGTAAATTTTATTACAACAGTAATTAACATGCGGTGACAAGGTATGCAGTTTGAGCGATTACCTTTGTTCGTGTGATCTGTAAAGATTACTGCAATTATGTTATTACTTTCTTTGCCTGTATTGG
>YK2847_Lau_Basin
AGGTGCTCTATTAGGGGACGATCAACTTTATAACGTGATTGTAACTGCTCATGGTATAATTATAATTTTCTTCTTAGTAATGCCTATGATGATGGGTGGGTTTGGTAACTGATTAGTTCCTTTAATGTTAGGTGCTCCTGACATGGCTTTCCCTCGATTAAATAACATAGGTTTCTGACTTCTTCCTCCAGCATTAACTCTACTTTTGGCTTCTTCAGCCGTAGAAAGTGGTTCTGGTACTGGGTGAACTGTTTATCCTCCATTAGCTGGAAATCTTGCTCATGCGGGGGGAGCTGTTGACTTAACAATTTTTTCTTTGCATTTAGCTGGGATTTCTTCAATTCTAAGCTCTGTAAATTTTATTACAACAGTAATTAACATGCGGTGACAAGGTATGCAGTTTGAGCGATTACCTTTGTTCGTGTGATCTGTAAAGATTACTGCAATTATGTTATTACTTTCTTTGCCTGTATTGG
>YK2848_Lau_Basin
AGGTGCTCTATTAGGGGACGATCAACTTTATAACGTGATTGTAACTGCTCATGGTATAATTATAATTTTCTTCTTAGTAATGCCTATGATGATGGGTGGGTTTGGTAACTGATTAGTTCCTTTAATGTTAGGTGCTCCTGACATGGCTTTCCCTCGATTAAATAACATAGGTTTCTGACTTCTTCCTCCAGCATTAACTCTACTTTTGGCTTCTTCAGCCGTAGAAAGTGGTTCTGGTACTGGGTGAACTGTTTATCCTCCATTAGCTGGAAATCTTGCTCATGCGGGGGGAGCTGTTGACTTAACAATTTTTTCTTTGCATTTAGCTGGGATTTCTTCAATTCTAAGCTCTGTAAATTTTATTACAACAGTAATTAACATGCGGTGACAAGGTATGCAGTTTGAGCGATTACCTTTGTTCGTGTGATCTGTAAAGATTACTGCAATTATGTTATTACTTTCTTTGCCTGTATTGG
>YK2849_Lau_Basin
AGGTGCTCTATTAGGGGACGATCAACTTTATAACGTGATTGTAACTGCTCATGGTATAATTATAATTTTCTTCTTAGTAATGCCTATGATGATGGGTGGGTTTGGTAACTGATTAGTTCCTTTAATGTTAGGTGCTCCTGACATGGCTTTCCCTCGATTAAATAACATAGGTTTCTGACTTCTTCCTCCAGCATTAACTCTACTTTTGGCTTCTTCAGCCGTAGAAAGTGGTTCTGGTACTGGGTGAACTGTTTATCCTCCATTAGCTGGAAATCTTGCTCACGCGGGGGGAGCTGTTGACTTAACAATTTTTTCTTTGCATTTAGCTGGGATTTCTTCAATTCTAAGCTCTGTAAATTTTATTACAACAGTAATTAACATGCGGTGACAAGGTATGCAGTTTGAGCGATTACCTTTGTTCGTGTGATCTGTAAAGATTACTGCAATTATGTTATTACTTTCTTTGCCTGTATTGG
>YK2865_Lau_Basin
AGGTGCTCTATTAGGGGACGATCAACTTTATAACGTGATTGTAACTGCTCATGGTATAATTATAATTTTCTTCTTAGTAATGCCTATGATGATGGGTGGGTTTGGTAACTGATTAGTTCCTTTAATGTTAGGTGCTCCTGACATGGCTTTCCCTCGATTAAATAACATAGGTTTCTGACTTCTTCCTCCAGCATTAACTCTACTTTTGGCTTCTTCAGCCGTAGAAAGTGGTTCTGGTACTGGGTGAACTGTTTATCCTCCATTAGCTGGAAATCTTGCTCATGCGGGGGGAGCTGTTGACTTAACAATTTTTTCTTTGCATTTAGCTGGGATTTCTTCAATTCTAAGCTCTGTAAATTTTATTACAACAGTAATTAACATGCGGTGACAAGGTATGCAGTTTGAGCGATTACCTTTGTTTGTGTGATCTGTAAAGATTACTGCAATTATGTTATTACTTTCTTTGCCTGTATTGG
>YK2967_Lau_Basin
AGGTGCTCTATTAGGGGACGATCAACTTTATAACGTGATTGTAACTGCTCATGGTATAATTATAATTTTCTTCTTAGTAATGCCTATGATGATGGGTGGGTTTGGTAACTGATTAGTTCCTTTAATGTTAGGTGCTCCTGACATGGCTTTCCCTCGATTAAATAACATAGGTTTCTGACTTCTTCCTCCAGCATTAACTCTACTTTTGGCTTCTTCAGCCGTAGAAAGTGGTTCTGGTACTGGGTGAACTGTTTATCCTCCATTAGCTGGAAATCTTGCTCATGCGGGGGGAGCTGTTGACTTAACAATTTTTTCTTTGCATTTAGCTGGGATTTCTTCAATTCTAAGCTCTGTAAATTTTATTACAACAGTAATTAACATGCGGTGACAGGGTATGCAGTTTGAGCGATTACCTTTGTTCGTATGATCTGTAAAGATTACTGCAATTATGTTATTACTTTCTTTGCCTGTATTGG
>YK2968_Lau_Basin
AGGTGCTCTATTAGGGGACGATCAACTTTATAACGTGATTGTGACTGCTCATGGTATAATTATAATTTTCTTCTTAGTAATGCCTATGATGATGGGTGGGTTTGGTAACTGATTAGTTCCTTTAATGTTAGGTGCTCCTGACATGGCTTTCCCTCGATTAAATAACATAGGTTTCTGACTTCTTCCTCCAGCATTAACTCTACTTTTGGCTTCTTCAGCTGTAGAAAGTGGTTCTGGTACTGGGTGAACTGTTTATCCTCCATTAGCTGGAAATCTTGCTCATGCGGGGGGAGCTGTTGACTTAACAATTTTTTCTTTGCATTTAGCTGGGATTTCTTCAATTCTAAGCTCTGTAAATTTTATTACAACAGTAATTAACATGCGGTGACAAGGTATGCAGTTTGAGCGATTACCTTTGTTCGTGTGATCTGTAAAGATTACTGCAATTATGTTATTACTTTCTTTGCCTGTATTGG
>YK2969_Lau_Basin
AGGTGCTCTATTAGGGGACGATCAACTTTATAACGTGATTGTGACTGCTCATGGTATAATTATAATTTTCTTCTTAGTAATGCCTATGATGATGGGTGGGTTTGGTAACTGATTAGTTCCTTTAATGTTAGGTGCTCCTGACATGGCTTTCCCTCGATTAAATAACATAGGTTTCTGACTTCTTCCTCCAGCATTAACTCTACTTTTGGCTTCTTCAGCTGTAGAAAGTGGTTCTGGTACTGGGTGAACTGTTTATCCTCCATTAGCTGGAAATCTTGCTCATGCGGGGGGAGCTGTTGACTTAACAATTTTTTCTTTGCATTTAGCTGGGATTTCTTCAATTCTAAGCTCTGTAAATTTTATTACAACAGTAATTAACATGCGGTGACAAGGTATGCAGTTTGAGCGATTACCTTTGTTCGTGTGATCTGTAAAGATTACTGCAATTATGTTATTACTTTCTTTGCCTGTATTGG
>YK2970_Lau_Basin
AGGTGCTCTATTAGGGGACGATCAACTTTATAACGTGATTGTAACTGCTCATGGTATAATTATAATTTTCTTCTTAGTAATGCCTATGATGATGGGTGGGTTTGGTAACTGATTAGTTCCTTTAATGTTAGGTGCTCCTGACATGGCTTTCCCTCGATTAAATAACATAGGTTTCTGACTTCTTCCTCCAGCATTAACTCTACTTTTGGCTTCTTCAGCCGTAGAAAGTGGTTCTGGTACTGGGTGAACTGTTTATCCTCCATTAGCTGGAAATCTTGCTCATGCGGGGGGAGCTGTTGACTTAACAATTTTTTCTTTGCATTTAGCTGGGATTTCTTCAATTCTAAGCTCTGTAAATTTTATTACAACAGTAATTAACATGCGGTGACAAGGTATGCAGTTTGAGCGATTACCTTTGTTCGTGTGATCTGTAAAGATTACTGCAATTATGTTATTACTTTCTTTGCCTGTATTGG
>YK2972_Lau_Basin
AGGTGCTCTATTAGGGGACGATCAACTTTATAACGTGATTGTAACTGCTCATGGTATAATTATAATTTTCTTCTTAGTAATGCCTATGATGATGGGTGGGTTTGGTAACTGATTAGTTCCTTTAATGTTAGGTGCTCCTGACATGGCTTTCCCTCGATTAAATAACATGGGTTTCTGACTTCTTCCTCCAGCATTAACTCTACTTTTGGCTTCTTCAGCCGTAGAAAGTGGTTCTGGTACTGGGTGAACTGTTTATCCTCCATTAGCTGGAAATCTTGCTCATGCGGGGGGAGCTGTTGACTTAACAATTTTTTCTTTGCATTTAGCTGGGATTTCTTCAATTCTAAGCTCTGTAAATTTTATTACAACAGTAATTAACATGCGGTGACAAGGTATGCAGTTTGAGCGATTACCTTTGTTCGTGTGATCTGTAAAGATTACTGCAATTATGTTATTACTTTCTTTGCCTGTATTGG
>YK2974_Lau_Basin
AGGCGCTCTATTAGGGGACGATCAACTTTATAACGTGATTGTAACTGCTCATGGTATAATTATAATTTTCTTCTTAGTAATGCCTATGATGATGGGTGGGTTTGGTAACTGATTAGTTCCTTTAATGTTAGGTGCTCCTGACATGGCTTTCCCTCGATTAAATAACATAGGTTTCTGACTTCTTCCTCCAGCATTAACTCTACTTTTAGCTTCTTCAGCCGTAGAAAGTGGTTCTGGTACTGGGTGAACTGTTTATCCTCCATTAGCTGGAAATCTTGCTCATGCGGGGGGAGCTGTTGACTTAACAATTTTTTCTTTGCATTTAGCTGGGATTTCTTCAATTCTAAGCTCTGTAAATTTTATTACAACAGTAATTAACATGCGGTGACAAGGTATGCAGTTTGAGCGATTGCCTTTGTTCGTGTGATCTGTAAAGATTACTGCAATCATGTTATTACTTTCTTTGCCTGTGTTGG
>YK2976_Lau_Basin
AGGTGCTCTATTAGGGGACGATCAACTTTATAACGTGATTGTAACTGCTCATGGTATAATTATAATTTTCTTCTTAGTAATGCCTATGATGATGGGTGGGTTTGGTAACTGATTAGTTCCTTTAATGTTAGGTGCTCCTGACATGGCTTTCCCTCGATTAAATAACATAGGTTTCTGACTTCTTCCTCCAGCATTAACTCTACTTTTGGCTTCTTCAGCCGTAGAAAGTGGTTCTGGTACTGGGTGAACTGTTTATCCTCCATTAGCTGGAAATCTTGCTCATGCGGGGGGAGCTGTTGACTTAACAATTTTTTCTTTGCATTTAGCTGGGATTTCTTCAATTCTAAGCTCTGTAAATTTTATTACAACAGTAATTAACATGCGGTGACAAGGTATGCAGTTTGAGCGATTACCTTTGTTCGTGTGATCTGTAAAAATTACTGCAATTATGTTATTACTTTCTTTGCCTGTATTGG
>YK2977_Lau_Basin
AGGTGCTCTATTAGGGGACGATCAACTTTATAACGTGATTGTAACTGCTCATGGTATAATTATAATTTTCTTCTTAGTAATGCCTATGATGATGGGTGGGTTTGGTAACTGATTAGTTCCTTTAATGTTAGGTGCTCCTGACATGGCTTTCCCTCGATTAAATAACATAGGTTTCTGACTTCTTCCTCCAGCATTAACTCTACTTTTGGCTTCTTCAGCCGTAGAAAGTGGTTCTGGTACTGGGTGAACTGTTTATCCTCCATTAGCTGGAAATCTTGCTCACGCGGGGGGAGCTGTTGACTTAACAATTTTTTCTTTGCATTTAGCTGGGATTTCTTCAATTCTAAGCTCTGTAAATTTTATTACAACAGTAATTAACATGCGGTGACAAGGTATGCAGTTTGAGCGATTACCTTTGTTCGTGTGATCTGTAAAGATTACTGCAATTATGTTATTACTTTCTTTGCCTGTATTGG
